# Supplementary material for: β-Glucocerebrosidase Deficiency Activates an Aberrant Lysosome-Plasma Membrane Axis Responsible for the Onset of Neurodegeneration
Source: Cells. 2022 Jul 29;11(15):2343. doi: 10.3390/cells11152343 (PMC9367513; doi:10.3390/cells11152343)
Supplement: Supplementary file 1 [file cells-11-02343-s001.zip]

Archive with 5 entries (4 files):
- cells-1804865-supplementary/
- cells-1804865-supplementary/cells-1804865-supplementary.pdf
- cells-1804865-supplementary/S1 Data.xlsx
- cells-1804865-supplementary/S2 Data.xlsx
- cells-1804865-supplementary/S3 Data.xlsx
