# Supplementary material for: β-Glucocerebrosidase Deficiency Activates an Aberrant Lysosome-Plasma Membrane Axis Responsible for the Onset of Neurodegeneration
Source: Cells. 2022 Jul 29;11(15):2343. doi: 10.3390/cells11152343 (PMC9367513; doi:10.3390/cells11152343)
Supplement: Supplementary file 1 [file cells-11-02343-s001.zip › cells-1804865-supplementary/S1 Data.xlsx]

## Sheet: UPREGULATED 
Annotation Cluster 1	Enrichment Score: 2.9953361169142974
Category	Term	Count	%	PValue	Genes	List Total	Pop Hits	Pop Total	Fold Enrichment	Bonferroni	Benjamini	FDR
KEGG_PATHWAY	hsa04142:Lysosome	7	10	1.78769e-05	P61916, P07602, P17900, P11279, P54803, O00115, P08962	36	132	8142	11.9937	0.00205375	0.00205584	0.00205584
UP_KW_CELLULAR_COMPONENT	KW-0458~Lysosome	9	12.8571	3.28094e-05	P61916, P07602, P17900, Q96BM9, P11279, P54803, P28799, O00115, P08962	60	371	17488	7.07062	0.000754344	0.000754616	0.000754616
UP_KW_BIOLOGICAL_PROCESS	KW-0746~Sphingolipid metabolism	4	5.71429	0.000250525	P07602, P17900, P54803, Q16880	43	33	11152	31.4362	0.0119547	0.0120252	0.0120252
GOTERM_CC_DIRECT	GO:0043202~lysosomal lumen	5	7.14286	0.000293965	P61916, P07602, P17900, P54803, P46976	68	96	20163	15.4435	0.0523817	0.0179319	0.0177359
GOTERM_CC_DIRECT	GO:0005764~lysosome	7	10	0.000489412	P61916, P07602, P11279, O15400, P54803, P28799, O00115	68	301	20163	6.89569	0.0856888	0.0223906	0.0221459
GOTERM_CC_DIRECT	GO:0005765~lysosomal membrane	7	10	0.00129391	P07602, Q96BM9, P11279, Q92542, O15400, P28799, P08962	68	363	20163	5.71791	0.21096	0.0473571	0.0468395
GOTERM_BP_DIRECT	GO:0006687~glycosphingolipid metabolic process	3	4.28571	0.00265677	P17900, P54803, Q16880	65	23	19157	38.4421	0.722592	0.640281	0.640281
GOTERM_CC_DIRECT	GO:0005770~late endosome	4	5.71429	0.0122481	P07602, P11279, O15400, P28799	68	144	20163	8.23652	0.895153	0.373568	0.369486
KEGG_PATHWAY	hsa00600:Sphingolipid metabolism	3	4.28571	0.0215686	P07602, P54803, Q16880	36	53	8142	12.8019	0.918531	1	1
UP_KW_BIOLOGICAL_PROCESS	KW-0443~Lipid metabolism	7	10	0.0579934	P61916, P34913, P07602, P17900, Q16850, P54803, Q16880	43	743	11152	2.44339	0.943168	0.927894	0.927894
Annotation Cluster 2	Enrichment Score: 2.062109433030065
Category	Term	Count	%	PValue	Genes	List Total	Pop Hits	Pop Total	Fold Enrichment	Bonferroni	Benjamini	FDR
GOTERM_CC_DIRECT	GO:0035577~azurophil granule membrane	6	8.57143	1.39167e-06	P07602, Q96BM9, P10620, P11279, Q92542, P08962	68	58	20163	30.6739	0.000254643	0.000254675	0.000251892
GOTERM_CC_DIRECT	GO:0005765~lysosomal membrane	7	10	0.00129391	P07602, Q96BM9, P11279, Q92542, O15400, P28799, P08962	68	363	20163	5.71791	0.21096	0.0473571	0.0468395
GOTERM_CC_DIRECT	GO:0042470~melanosome	3	4.28571	0.0460976	P11279, Q92542, P08962	68	103	20163	8.63635	0.999822	0.60251	0.595925
GOTERM_CC_DIRECT	GO:0031902~late endosome membrane	3	4.28571	0.0723459	Q96BM9, P11279, P08962	68	133	20163	6.6883	0.999999	0.748378	0.740199
GOTERM_CC_DIRECT	GO:0010008~endosome membrane	3	4.28571	0.195754	P11279, Q92542, P08962	68	245	20163	3.63079	1	0.902486	0.892623
UP_KW_CELLULAR_COMPONENT	KW-0967~Endosome	4	5.71429	0.360663	Q96BM9, P11279, O15400, P08962	60	633	17488	1.84181	0.999966	1	1
Annotation Cluster 3	Enrichment Score: 0.9077434903021271
Category	Term	Count	%	PValue	Genes	List Total	Pop Hits	Pop Total	Fold Enrichment	Bonferroni	Benjamini	FDR
GOTERM_CC_DIRECT	GO:0005783~endoplasmic reticulum	9	12.8571	0.0305113	P61916, Q9NZ43, Q16799, P10620, Q16850, Q92542, Q9UK22, Q16880, P28799	68	1112	20163	2.39985	0.996554	0.60251	0.595925
UP_KW_CELLULAR_COMPONENT	KW-0256~Endoplasmic reticulum	8	11.4286	0.141077	P61916, Q9NZ43, Q16799, P10620, Q16850, Q9P2B2, Q9UK22, Q16880	60	1287	17488	1.81176	0.969734	0.664038	0.664038
GOTERM_CC_DIRECT	GO:0005789~endoplasmic reticulum membrane	5	7.14286	0.439393	Q9NZ43, Q16799, P10620, Q16850, Q9P2B2	68	1017	20163	1.45779	1	1	0.994505
Annotation Cluster 4	Enrichment Score: 0.8783523043217971
Category	Term	Count	%	PValue	Genes	List Total	Pop Hits	Pop Total	Fold Enrichment	Bonferroni	Benjamini	FDR
GOTERM_CC_DIRECT	GO:0005762~mitochondrial large ribosomal subunit	3	4.28571	0.0144222	Q9P0M9, Q14197, Q9H0U6	68	55	20163	16.1735	0.929946	0.377038	0.372918
UP_KW_MOLECULAR_FUNCTION	KW-0689~Ribosomal protein	4	5.71429	0.0217542	Q9P0M9, P62263, Q14197, Q9H0U6	37	194	11638	6.48537	0.566466	0.826661	0.826661
UP_KW_MOLECULAR_FUNCTION	KW-0687~Ribonucleoprotein	4	5.71429	0.0679873	Q9P0M9, P62263, Q14197, Q9H0U6	37	306	11638	4.11164	0.93113	1	1
GOTERM_CC_DIRECT	GO:0005840~ribosome	3	4.28571	0.122655	Q9P0M9, P62263, Q9H0U6	68	182	20163	4.88761	1	0.849389	0.840106
UP_KW_CELLULAR_COMPONENT	KW-0496~Mitochondrion	8	11.4286	0.144356	Q9P0M9, Q14061, Q14197, P10620, Q9H0U6, P53778, Q8TB36, Q9BWM7	60	1295	17488	1.80057	0.972283	0.664038	0.664038
KEGG_PATHWAY	hsa03010:Ribosome	3	4.28571	0.147248	Q9P0M9, P62263, Q9H0U6	36	158	8142	4.2943	1	1	1
GOTERM_MF_DIRECT	GO:0003735~structural constituent of ribosome	3	4.28571	0.154992	Q9P0M9, P62263, Q9H0U6	68	196	18765	4.22381	1	1	1
GOTERM_BP_DIRECT	GO:0006412~translation	3	4.28571	0.170895	Q9P0M9, P62263, Q9H0U6	65	223	19157	3.96488	1	1	1
GOTERM_CC_DIRECT	GO:0005743~mitochondrial inner membrane	3	4.28571	0.434803	Q9P0M9, Q14197, Q9H0U6	68	443	20163	2.008	1	1	0.994505
UP_SEQ_FEATURE	TRANSIT:Mitochondrion	3	4.28571	0.557122	Q9P0M9, Q14197, Q9H0U6	70	549	20421	1.59415	1	1	1
UP_KW_DOMAIN	KW-0809~Transit peptide	3	4.28571	0.610476	Q9P0M9, Q14197, Q9H0U6	55	563	14904	1.44395	0.99992	1	1
Annotation Cluster 5	Enrichment Score: 0.671451387693998
Category	Term	Count	%	PValue	Genes	List Total	Pop Hits	Pop Total	Fold Enrichment	Bonferroni	Benjamini	FDR
GOTERM_MF_DIRECT	GO:0003690~double-stranded DNA binding	4	5.71429	0.00807992	P12956, Q9P2W1, Q7Z4V5, O15347	68	115	18765	9.59847	0.785923	0.844128	0.844128
GOTERM_MF_DIRECT	GO:0003677~DNA binding	6	8.57143	0.485826	P12956, Q9P2W1, P51608, O15347, Q92889, O00115	68	1281	18765	1.29253	1	1	1
UP_KW_CELLULAR_COMPONENT	KW-0158~Chromosome	3	4.28571	0.578455	P12956, O15347, Q92889	60	571	17488	1.53135	1	1	1
UP_KW_MOLECULAR_FUNCTION	KW-0238~DNA-binding	5	7.14286	0.907897	P12956, Q9P2W1, P51608, O15347, Q92889	37	2086	11638	0.753932	1	1	1
Annotation Cluster 6	Enrichment Score: 0.6328384012880661
Category	Term	Count	%	PValue	Genes	List Total	Pop Hits	Pop Total	Fold Enrichment	Bonferroni	Benjamini	FDR
UP_KW_CELLULAR_COMPONENT	KW-0965~Cell junction	7	10	0.0714605	Q5SQI0, Q96BM9, P78310, Q15262, P20020, P46821, O75781	60	868	17488	2.35054	0.818277	0.547864	0.547864
GOTERM_CC_DIRECT	GO:0030424~axon	4	5.71429	0.112136	Q5SQI0, Q96BM9, P46821, O75781	68	352	20163	3.36949	1	0.849389	0.840106
UP_KW_CELLULAR_COMPONENT	KW-0770~Synapse	4	5.71429	0.241538	Q96BM9, P20020, P46821, O75781	60	504	17488	2.31323	0.998268	0.925894	0.925894
UP_KW_CELLULAR_COMPONENT	KW-0966~Cell projection	5	7.14286	0.539832	Q5SQI0, Q96BM9, P20020, P46821, O75781	60	1137	17488	1.28174	1	1	1
UP_KW_CELLULAR_COMPONENT	KW-0206~Cytoskeleton	5	7.14286	0.655771	Q5SQI0, O94811, Q96BM9, P46821, P06753	60	1313	17488	1.10993	1	1	1
Annotation Cluster 7	Enrichment Score: 0.49630776197839177
Category	Term	Count	%	PValue	Genes	List Total	Pop Hits	Pop Total	Fold Enrichment	Bonferroni	Benjamini	FDR
GOTERM_CC_DIRECT	GO:0000781~chromosome, telomeric region	3	4.28571	0.110718	P12956, Q13185, Q92889	68	171	20163	5.20201	1	0.849389	0.840106
UP_KW_BIOLOGICAL_PROCESS	KW-0234~DNA repair	4	5.71429	0.143322	P12956, Q7Z4V5, Q92889, Q6UWZ7	43	349	11152	2.97248	0.999404	1	1
UP_KW_BIOLOGICAL_PROCESS	KW-0227~DNA damage	4	5.71429	0.202751	P12956, Q7Z4V5, Q92889, Q6UWZ7	43	413	11152	2.51185	0.999981	1	1
UP_SEQ_FEATURE	CROSSLNK:Glycyl lysine isopeptide (Lys-Gly) (interchain with G-Cter in SUMO2)	6	8.57143	0.427675	P12956, Q7Z4V5, P62263, Q13185, P37802, Q92889	70	1267	20421	1.38151	1	1	1
UP_KW_PTM	KW-1017~Isopeptide bond	7	10	0.810052	P12956, Q7Z4V5, P62263, Q13185, P37802, Q92889, Q8TB36	62	1802	14074	0.881798	1	1	1
UP_KW_PTM	KW-0832~Ubl conjugation	8	11.4286	0.94413	P12956, Q7Z4V5, P62263, Q13185, P37802, Q92889, P53778, Q8TB36	62	2560	14074	0.709375	1	1	1
Annotation Cluster 8	Enrichment Score: 0.49133505869374466
Category	Term	Count	%	PValue	Genes	List Total	Pop Hits	Pop Total	Fold Enrichment	Bonferroni	Benjamini	FDR
GOTERM_CC_DIRECT	GO:0005887~integral component of plasma membrane	10	14.2857	0.0493861	P78310, P14209, O43657, Q08722, P11279, Q15262, Q92542, P20020, P43003, P08962	68	1448	20163	2.04775	0.999906	0.60251	0.595925
GOTERM_CC_DIRECT	GO:0005886~plasma membrane	22	31.4286	0.131821	P07602, Q9H910, P78310, Q9C0H2, P14209, P10620, Q08722, P11279, Q9NS86, O75781, Q01844, Q9NZ43, Q96BM9, Q15262, P20020, Q92542, O15400, P46821, P43003, Q16880, P08962, P28799	68	4979	20163	1.31017	1	0.849389	0.840106
UP_SEQ_FEATURE	TRANSMEM:Helical	22	31.4286	0.245248	Q16799, P78310, Q9C0H2, P14209, P10620, O43657, Q08722, P11279, Q8TB36, Q969E2, Q9NZ43, P62263, Q16850, Q15262, Q9P2B2, P20020, Q92542, P43003, Q9BWM7, Q9H1E5, Q16880, P08962	70	5336	20421	1.20278	1	1	1
UP_SEQ_FEATURE	TOPO_DOM:Cytoplasmic	16	22.8571	0.296094	P78310, Q9C0H2, P14209, P10620, O43657, Q08722, P11279, Q969E2, Q9NZ43, Q15262, Q9P2B2, P20020, Q92542, O15400, P43003, P08962	70	3802	20421	1.22768	1	1	1
UP_KW_DOMAIN	KW-1133~Transmembrane helix	23	32.8571	0.440474	Q16799, P78310, Q9C0H2, P14209, P10620, O43657, Q08722, P11279, Q8TB36, Q969E2, Q9NZ43, P62263, Q16850, Q15262, Q9P2B2, P20020, Q92542, O15400, P43003, Q9BWM7, Q9H1E5, Q16880, P08962	55	5796	14904	1.07532	0.996993	1	1
UP_KW_DOMAIN	KW-0812~Transmembrane	23	32.8571	0.467905	Q16799, P78310, Q9C0H2, P14209, P10620, O43657, Q08722, P11279, Q8TB36, Q969E2, Q9NZ43, P62263, Q16850, Q15262, Q9P2B2, P20020, Q92542, O15400, P43003, Q9BWM7, Q9H1E5, Q16880, P08962	55	5864	14904	1.06286	0.998181	1	1
UP_KW_CELLULAR_COMPONENT	KW-0472~Membrane	29	41.4286	0.505114	Q9C0H2, O43657, Q08722, Q9NS86, O75781, Q01844, Q9NZ43, Q96BM9, Q16850, Q15262, Q9P2B2, Q9BWM7, Q9UK22, P08962, Q5SQI0, Q16799, P78310, P14209, P11279, P10620, Q8TB36, Q969E2, P62263, Q92542, P20020, O15400, P43003, Q9H1E5, Q16880	60	8169	17488	1.03471	1	1	1
UP_SEQ_FEATURE	TOPO_DOM:Extracellular	11	15.7143	0.537184	P78310, Q9C0H2, P14209, O43657, Q08722, Q15262, Q92542, Q9P2B2, P20020, P43003, P08962	70	2927	20421	1.09635	1	1	1
GOTERM_CC_DIRECT	GO:0016021~integral component of membrane	19	27.1429	0.538521	Q16799, P14209, P10620, O43657, Q8TB36, Q969E2, Q9NZ43, P62263, Q16850, Q15262, Q9P2B2, P20020, Q92542, O15400, P43003, Q9BWM7, Q9H1E5, Q16880, P08962	68	5395	20163	1.04426	1	1	0.994505
UP_KW_CELLULAR_COMPONENT	KW-1003~Cell membrane	11	15.7143	0.857493	Q01844, P78310, Q9C0H2, Q08722, P11279, Q15262, P20020, Q9NS86, P43003, O75781, P08962	60	3814	17488	0.840622	1	1	1
Annotation Cluster 9	Enrichment Score: 0.4850246964571324
Category	Term	Count	%	PValue	Genes	List Total	Pop Hits	Pop Total	Fold Enrichment	Bonferroni	Benjamini	FDR
GOTERM_CC_DIRECT	GO:0005615~extracellular space	10	14.2857	0.178992	P61916, P07602, Q9UHG2, P78310, P51608, P18065, Q9H0U6, Q16352, P28799, P08962	68	1906	20163	1.55569	1	0.902486	0.892623
GOTERM_CC_DIRECT	GO:0005576~extracellular region	10	14.2857	0.267389	P61916, P07602, P17900, P12956, P78310, P18065, P37802, P46976, P28799, P08962	68	2116	20163	1.4013	1	1	0.994505
UP_KW_CELLULAR_COMPONENT	KW-0964~Secreted	7	10	0.732738	P61916, P07602, Q9UHG2, P78310, P18065, P28799, P08962	60	2113	17488	0.965578	1	1	1
Annotation Cluster 10	Enrichment Score: 0.4080259223156867
Category	Term	Count	%	PValue	Genes	List Total	Pop Hits	Pop Total	Fold Enrichment	Bonferroni	Benjamini	FDR
UP_KW_BIOLOGICAL_PROCESS	KW-0498~Mitosis	3	4.28571	0.29297	O94811, Q96BM9, P56211	43	286	11152	2.72044	1	1	1
GOTERM_BP_DIRECT	GO:0051301~cell division	3	4.28571	0.363446	O94811, Q96BM9, P56211	65	380	19157	2.32676	1	1	1
UP_KW_BIOLOGICAL_PROCESS	KW-0132~Cell division	3	4.28571	0.461779	O94811, Q96BM9, P56211	43	411	11152	1.89306	1	1	1
UP_KW_BIOLOGICAL_PROCESS	KW-0131~Cell cycle	4	5.71429	0.474459	O94811, Q96BM9, P56211, P53778	43	678	11152	1.53008	1	1	1
Annotation Cluster 11	Enrichment Score: 0.34912041821800915
Category	Term	Count	%	PValue	Genes	List Total	Pop Hits	Pop Total	Fold Enrichment	Bonferroni	Benjamini	FDR
UP_KW_DOMAIN	KW-0732~Signal	19	27.1429	0.285724	P61916, P07602, Q5SQI0, Q9UHG2, P78310, Q9C0H2, P14209, P18065, Q08722, P11279, P54803, O00115, P17900, Q15262, Q9P2B2, Q92542, Q9H1E5, Q16880, P28799	55	4323	14904	1.19099	0.965433	1	1
UP_KW_PTM	KW-0325~Glycoprotein	23	32.8571	0.384739	P61916, P07602, O94811, Q9UHG2, P78310, Q9C0H2, P14209, P18065, O43657, Q08722, P11279, P54803, O00115, P17900, Q15262, Q9P2B2, Q92542, P43003, Q16880, Q16352, P08962, P46976, P28799	62	4723	14074	1.10544	0.999578	1	1
UP_SEQ_FEATURE	CARBOHYD:N-linked (GlcNAc...) asparagine	16	22.8571	0.520738	P61916, P07602, P78310, Q9C0H2, O43657, Q08722, P11279, P54803, O00115, P17900, Q15262, Q9P2B2, Q92542, Q16880, P08962, P28799	70	4372	20421	1.06763	1	1	1
UP_KW_PTM	KW-1015~Disulfide bond	16	22.8571	0.70111	P61916, P07602, P78310, P18065, Q08722, P11279, P54803, O00115, P17900, Q14061, O15347, Q15262, Q9P2B2, Q92542, Q9H1E5, P28799	62	3779	14074	0.961101	1	1	1
Annotation Cluster 12	Enrichment Score: 0.312816957895029
Category	Term	Count	%	PValue	Genes	List Total	Pop Hits	Pop Total	Fold Enrichment	Bonferroni	Benjamini	FDR
GOTERM_CC_DIRECT	GO:0009986~cell surface	5	7.14286	0.159594	Q08722, Q15262, Q9P2B2, P43003, P08962	68	634	20163	2.33844	1	0.88502	0.875348
SMART	SM00409:IG	3	4.28571	0.331298	P78310, Q15262, Q9P2B2	25	506	10303	2.4434	0.999999	1	1
INTERPRO	IPR007110:Immunoglobulin-like domain	4	5.71429	0.490412	P78310, Q08722, Q15262, Q9P2B2	67	757	19057	1.50295	1	1	1
UP_KW_DOMAIN	KW-0393~Immunoglobulin domain	4	5.71429	0.51089	P78310, Q08722, Q15262, Q9P2B2	55	745	14904	1.45494	0.999216	1	1
INTERPRO	IPR003599:Immunoglobulin subtype	3	4.28571	0.526324	P78310, Q15262, Q9P2B2	67	506	19057	1.68636	1	1	1
UP_SEQ_FEATURE	DOMAIN:Ig-like	3	4.28571	0.658031	Q08722, Q15262, Q9P2B2	70	660	20421	1.32604	1	1	1
INTERPRO	IPR013783:Immunoglobulin-like fold	4	5.71429	0.734899	P78310, Q08722, Q15262, Q9P2B2	67	1088	19057	1.04571	1	1	1
UP_KW_MOLECULAR_FUNCTION	KW-0675~Receptor	4	5.71429	0.932428	P78310, P11279, Q15262, Q9P2B2	37	1799	11638	0.699368	1	1	1
Annotation Cluster 13	Enrichment Score: 0.14496667568707094
Category	Term	Count	%	PValue	Genes	List Total	Pop Hits	Pop Total	Fold Enrichment	Bonferroni	Benjamini	FDR
UP_KW_LIGAND	KW-0479~Metal-binding	13	18.5714	0.291818	P34913, O94811, Q9UPT8, Q96B54, P53778, P52943, Q01844, Q14061, Q16850, P20020, P43003, P46976, P61601	19	3911	6815	1.19225	0.995998	1	1
UP_KW_LIGAND	KW-0862~Zinc	5	7.14286	0.938908	Q01844, O94811, Q9UPT8, Q96B54, P52943	19	2486	6815	0.721408	1	1	1
GOTERM_MF_DIRECT	GO:0046872~metal ion binding	6	8.57143	0.967399	Q01844, Q9UPT8, Q96B54, P20020, P43003, P52943	68	2633	18765	0.62884	1	1	1
UP_KW_DOMAIN	KW-0863~Zinc-finger	3	4.28571	0.992643	Q01844, Q9UPT8, Q96B54	55	1823	14904	0.445938	1	1	1
Annotation Cluster 14	Enrichment Score: 0.08440671524456661
Category	Term	Count	%	PValue	Genes	List Total	Pop Hits	Pop Total	Fold Enrichment	Bonferroni	Benjamini	FDR
UP_KW_MOLECULAR_FUNCTION	KW-0678~Repressor	3	4.28571	0.583244	Q01844, P51608, Q13185	37	625	11638	1.50979	1	1	1
UP_KW_BIOLOGICAL_PROCESS	KW-0805~Transcription regulation	7	10	0.908892	Q01844, P12956, Q9NWB6, P51608, Q13185, O15347, P53778	43	2375	11152	0.764397	1	1	1
UP_KW_BIOLOGICAL_PROCESS	KW-0804~Transcription	7	10	0.923594	Q01844, P12956, Q9NWB6, P51608, Q13185, O15347, P53778	43	2446	11152	0.742208	1	1	1
UP_KW_CELLULAR_COMPONENT	KW-0539~Nucleus	15	21.4286	0.938705	O94811, Q9P2W1, P12956, Q9NWB6, Q9H910, Q9NS86, P53778, Q01844, Q7Z4V5, P51608, Q13185, O15347, Q92889, Q9H1E5, Q6UWZ7	60	5611	17488	0.779184	1	1	1
Annotation Cluster 15	Enrichment Score: 0.038969003958400215
Category	Term	Count	%	PValue	Genes	List Total	Pop Hits	Pop Total	Fold Enrichment	Bonferroni	Benjamini	FDR
UP_KW_LIGAND	KW-0547~Nucleotide-binding	4	5.71429	0.903746	P12956, Q96BM9, P20020, P53778	19	1851	6815	0.775114	1	1	1
UP_KW_LIGAND	KW-0067~ATP-binding	3	4.28571	0.918014	P12956, P20020, P53778	19	1435	6815	0.749862	1	1	1
GOTERM_MF_DIRECT	GO:0005524~ATP binding	4	5.71429	0.920868	P12956, P20020, Q9NS86, P53778	68	1540	18765	0.716769	1	1	1

## Sheet: DOWNREGULATED
Annotation Cluster 1	Enrichment Score: 5.336277818504204
Category	Term	Count	%	PValue	Genes	List Total	Pop Hits	Pop Total	Fold Enrichment	Bonferroni	Benjamini	FDR
GOTERM_CC_DIRECT	GO:0005783~endoplasmic reticulum	17	23.9437	7.89732e-07	O15260, Q969M3, P29373, Q9NR31, Q9Y5U9, P13674, Q9Y3D6, P43307, Q96AY3, O15269, Q6NUQ4, Q96EC8, P61960, P26885, Q5EB52, Q14165, P60468	70	1112	20163	4.40353	0.000131087	0.000131096	0.000125567
GOTERM_CC_DIRECT	GO:0005789~endoplasmic reticulum membrane	15	21.1268	7.25449e-06	O15260, Q969M3, Q9Y5M8, O75396, Q9Y5U9, Q9H0V9, P43307, O15269, Q6NUQ4, P20340, P61923, P26885, Q5EB52, Q14165, P60468	70	1017	20163	4.24842	0.00120353	0.000602123	0.000576732
UP_KW_CELLULAR_COMPONENT	KW-0256~Endoplasmic reticulum	17	23.9437	1.71033e-05	O15260, Q969M3, P29373, Q9NR31, Q9Y5M8, O75396, Q9Y5U9, Q9H0V9, P13674, P43307, Q96AY3, O15269, Q6NUQ4, P26885, Q5EB52, Q14165, P60468	67	1287	17488	3.44775	0.000444591	0.000444686	0.000444686
Annotation Cluster 2	Enrichment Score: 2.9934532047168543
Category	Term	Count	%	PValue	Genes	List Total	Pop Hits	Pop Total	Fold Enrichment	Bonferroni	Benjamini	FDR
UP_KW_MOLECULAR_FUNCTION	KW-0697~Rotamase	4	5.6338	0.000245619	Q96AY3, P26885, P45877, P62942	36	41	11638	31.5393	0.00490094	0.00245619	0.00245619
GOTERM_BP_DIRECT	GO:0000413~protein peptidyl-prolyl isomerization	4	5.6338	0.000488734	Q96AY3, P26885, P45877, P62942	68	44	19157	25.611	0.143975	0.0777087	0.0774644
GOTERM_MF_DIRECT	GO:0005528~FK506 binding	3	4.22535	0.000554793	Q96AY3, P26885, P62942	68	10	18765	82.7868	0.0701184	0.0258387	0.0258387
GOTERM_MF_DIRECT	GO:0003755~peptidyl-prolyl cis-trans isomerase activity	4	5.6338	0.000591726	Q96AY3, P26885, P45877, P62942	68	46	18765	23.9962	0.0746091	0.0258387	0.0258387
UP_SEQ_FEATURE	DOMAIN:PPIase FKBP-type	3	4.22535	0.00161502	Q96AY3, P26885, P62942	69	18	20421	49.3261	0.394113	0.249809	0.248197
INTERPRO	IPR001179:Peptidyl-prolyl cis-trans isomerase, FKBP-type, domain	3	4.22535	0.00184993	Q96AY3, P26885, P62942	69	18	19057	46.0314	0.225492	0.151403	0.150306
UP_KW_MOLECULAR_FUNCTION	KW-0413~Isomerase	4	5.6338	0.00943858	Q96AY3, P26885, P45877, P62942	36	146	11638	8.85693	0.172766	0.0377543	0.0377543
Annotation Cluster 3	Enrichment Score: 2.878624594821043
Category	Term	Count	%	PValue	Genes	List Total	Pop Hits	Pop Total	Fold Enrichment	Bonferroni	Benjamini	FDR
GOTERM_CC_DIRECT	GO:0030134~ER to Golgi transport vesicle	4	5.6338	0.000400161	Q969M3, Q96EC8, Q9Y5U9, Q9H0V9	70	42	20163	27.4327	0.064281	0.0132853	0.0127251
UP_KW_BIOLOGICAL_PROCESS	KW-0931~ER-Golgi transport	5	7.04225	0.000449242	Q969M3, Q9NR31, P20340, P61923, O75396	43	96	11152	13.5078	0.0133898	0.00449242	0.00449242
GOTERM_BP_DIRECT	GO:0006888~ER to Golgi vesicle-mediated transport	5	7.04225	0.000935514	Q969M3, Q9NR31, O75396, Q9Y5U9, Q9H0V9	68	124	19157	11.3597	0.257426	0.0991645	0.0988527
GOTERM_BP_DIRECT	GO:0015031~protein transport	6	8.4507	0.0181859	O60831, Q969M3, P61923, O75396, Q9Y5U9, Q9H0V9	68	436	19157	3.87689	0.997081	0.899	0.896173
Annotation Cluster 4	Enrichment Score: 2.210277066060076
Category	Term	Count	%	PValue	Genes	List Total	Pop Hits	Pop Total	Fold Enrichment	Bonferroni	Benjamini	FDR
UP_SEQ_FEATURE	REGION:Coenzyme A binding	3	4.22535	0.00220246	Q9NPJ3, P53597, P24752	69	21	20421	42.2795	0.495161	0.249809	0.248197
UP_SEQ_FEATURE	BINDING:Coenzyme A	3	4.22535	0.00241751	Q9NPJ3, P53597, P24752	69	22	20421	40.3577	0.527791	0.249809	0.248197
GOTERM_CC_DIRECT	GO:0005759~mitochondrial matrix	5	7.04225	0.0439434	Q9NPJ3, P53597, P32322, P24752, P38117	70	388	20163	3.71189	0.999424	0.486307	0.4658
Annotation Cluster 5	Enrichment Score: 2.088123461115239
Category	Term	Count	%	PValue	Genes	List Total	Pop Hits	Pop Total	Fold Enrichment	Bonferroni	Benjamini	FDR
UP_KW_MOLECULAR_FUNCTION	KW-0687~Ribonucleoprotein	8	11.2676	2.89615e-05	P51991, P22626, P62310, P62861, O60783, Q9BUJ2, P62318, P62312	36	306	11638	8.45171	0.00057907	0.00057923	0.00057923
GOTERM_BP_DIRECT	GO:0000398~mRNA splicing, via spliceosome	7	9.85915	5.96305e-05	P51991, P22626, P62310, Q07955, P62318, P62312, Q13242	68	194	19157	10.1652	0.0187844	0.0189625	0.0189029
UP_KW_CELLULAR_COMPONENT	KW-0747~Spliceosome	6	8.4507	0.00019745	P51991, P22626, P62310, Q07955, P62318, P62312	67	142	17488	11.0288	0.00512105	0.00256685	0.00256685
GOTERM_CC_DIRECT	GO:0071013~catalytic step 2 spliceosome	5	7.04225	0.00022571	P51991, P22626, P62310, Q07955, P62318	70	87	20163	16.5542	0.0367787	0.00936696	0.00897197
KEGG_PATHWAY	hsa03040:Spliceosome	6	8.4507	0.000430235	P51991, P62310, Q07955, P62318, P62312, Q13242	37	147	8142	8.9818	0.0441788	0.0451747	0.0451747
SMART	SM00651:Sm	3	4.22535	0.000662647	P62310, P62318, P62312	20	21	10303	73.5929	0.0105498	0.0106023	0.0106023
UP_KW_BIOLOGICAL_PROCESS	KW-0508~mRNA splicing	7	9.85915	0.000739187	P51991, P22626, P62310, Q07955, P62318, P62312, Q13242	43	293	11152	6.19605	0.0219395	0.0055439	0.0055439
UP_KW_BIOLOGICAL_PROCESS	KW-0507~mRNA processing	7	9.85915	0.00247861	P51991, P22626, P62310, Q07955, P62318, P62312, Q13242	43	371	11152	4.89337	0.0717468	0.0148717	0.0148717
INTERPRO	IPR001163:Ribonucleoprotein LSM domain	3	4.22535	0.00252165	P62310, P62318, P62312	69	21	19057	39.4555	0.294202	0.151403	0.150306
UP_KW_MOLECULAR_FUNCTION	KW-0543~Viral nucleoprotein	3	4.22535	0.00294192	P51991, P22626, Q9BUJ2	36	27	11638	35.9198	0.0572226	0.0196128	0.0196128
INTERPRO	IPR010920:Like-Sm (LSM) domain	3	4.22535	0.00329137	P62310, P62318, P62312	69	24	19057	34.5236	0.365526	0.151403	0.150306
GOTERM_MF_DIRECT	GO:0003723~RNA binding	13	18.3099	0.0049127	P51991, P53597, O75347, P22626, P62310, P62861, Q07955, O60783, Q9BUJ2, P62318, P62312, P60468, Q13242	68	1452	18765	2.47068	0.475416	0.160891	0.160891
UP_KW_MOLECULAR_FUNCTION	KW-0694~RNA-binding	8	11.2676	0.00517184	P51991, P22626, P62310, Q07955, Q9BUJ2, P62318, P62312, Q13242	36	726	11638	3.56229	0.0985089	0.0258592	0.0258592
UP_SEQ_FEATURE	DOMAIN:RRM 1	4	5.6338	0.00519567	P51991, P22626, Q07955, Q13242	69	105	20421	11.2745	0.801081	0.322132	0.320053
UP_SEQ_FEATURE	DOMAIN:RRM 2	4	5.6338	0.00519567	P51991, P22626, Q07955, Q13242	69	105	20421	11.2745	0.801081	0.322132	0.320053
SMART	SM00360:RRM	4	5.6338	0.00687167	P51991, P22626, Q07955, Q13242	20	216	10303	9.53981	0.104458	0.0549734	0.0549734
GOTERM_CC_DIRECT	GO:0046540~U4/U6 x U5 tri-snRNP complex	3	4.22535	0.00952041	P62310, P62318, P62312	70	43	20163	20.096	0.795658	0.158039	0.151375
GOTERM_CC_DIRECT	GO:0071005~U2-type precatalytic spliceosome	3	4.22535	0.0127184	P62310, P62318, P62312	70	50	20163	17.2826	0.880543	0.191933	0.183839
UP_KW_CELLULAR_COMPONENT	KW-0946~Virion	3	4.22535	0.0152943	P51991, P22626, Q9BUJ2	67	50	17488	15.6609	0.330165	0.0994128	0.0994128
GOTERM_BP_DIRECT	GO:0006397~mRNA processing	4	5.6338	0.036395	P22626, P62310, Q07955, Q13242	68	208	19157	5.4177	0.999992	1	1
UP_SEQ_FEATURE	DOMAIN:RRM	4	5.6338	0.0436711	P51991, P22626, Q07955, Q13242	69	235	20421	5.03756	0.999999	1	0.996764
INTERPRO	IPR000504:RNA recognition motif domain	4	5.6338	0.0495902	P51991, P22626, Q07955, Q13242	69	231	19057	4.78248	0.999105	1	1
GOTERM_CC_DIRECT	GO:0005681~spliceosomal complex	3	4.22535	0.0572884	P22626, P62310, P62318	70	113	20163	7.64716	0.999944	0.528326	0.506047
UP_KW_PTM	KW-0488~Methylation	9	12.6761	0.0612388	P51991, P22626, Q07955, Q9BUJ2, P62318, O43237, P20340, P61081, P38117	59	1037	14074	2.07028	0.531552	0.398052	0.398052
INTERPRO	IPR012677:Nucleotide-binding, alpha-beta plait	4	5.6338	0.0695664	P51991, P22626, Q07955, Q13242	69	266	19057	4.15321	0.999952	1	1
UP_SEQ_FEATURE	CROSSLNK:Glycyl lysine isopeptide (Lys-Gly) (interchain with G-Cter in SUMO2); alternate	4	5.6338	0.107775	P51991, P22626, Q07955, Q9BUJ2	69	345	20421	3.43138	1	1	0.996764
GOTERM_CC_DIRECT	GO:0005654~nucleoplasm	15	21.1268	0.44836	P51991, O43324, Q969M3, P29373, Q9GZS3, P61081, P22626, P62310, P62861, Q07955, Q9BUJ2, P25208, P62318, P62312, Q13242	70	3851	20163	1.12195	1	1	0.963636
UP_KW_PTM	KW-1017~Isopeptide bond	9	12.6761	0.468843	P51991, P22626, P29373, Q07955, Q9BUJ2, P25208, P61960, Q5JWF2, Q13242	59	1802	14074	1.19139	0.999496	1	1
UP_SEQ_FEATURE	CROSSLNK:Glycyl lysine isopeptide (Lys-Gly) (interchain with G-Cter in SUMO2)	5	7.04225	0.615678	P51991, P22626, Q07955, Q9BUJ2, Q13242	69	1267	20421	1.16794	1	1	0.996764
UP_KW_DOMAIN	KW-0677~Repeat	10	14.0845	0.988047	P51991, P22626, Q9GZS3, O43772, Q07955, Q96AY3, Q9BUJ2, P62318, Q96DB5, Q13242	47	5000	14904	0.634213	1	1	1
Annotation Cluster 6	Enrichment Score: 1.363303048262221
Category	Term	Count	%	PValue	Genes	List Total	Pop Hits	Pop Total	Fold Enrichment	Bonferroni	Benjamini	FDR
UP_KW_DOMAIN	KW-1133~Transmembrane helix	28	39.4366	0.00505162	O15260, Q96EX1, P56134, O43772, O94766, Q8TBQ9, Q9Y5M8, O75880, Q9Y5U9, Q6NUQ4, Q96EC8, Q969M3, O43324, Q96GQ5, O75396, Q9H0V9, Q9Y3D6, P43307, O60831, Q9HD45, O15269, Q9BVT8, Q5JWF2, P26885, Q5EB52, P60468, Q14165, P62942	47	5796	14904	1.53191	0.0541853	0.0334472	0.0334472
UP_KW_DOMAIN	KW-0812~Transmembrane	28	39.4366	0.00608132	O15260, Q96EX1, P56134, O43772, O94766, Q8TBQ9, Q9Y5M8, O75880, Q9Y5U9, Q6NUQ4, Q96EC8, Q969M3, O43324, Q96GQ5, O75396, Q9H0V9, Q9Y3D6, P43307, O60831, Q9HD45, O15269, Q9BVT8, Q5JWF2, P26885, Q5EB52, P60468, Q14165, P62942	47	5864	14904	1.51415	0.0648971	0.0334472	0.0334472
UP_SEQ_FEATURE	TRANSMEM:Helical	27	38.0282	0.0189469	O15260, Q96EX1, P56134, O94766, Q8TBQ9, Q9Y5M8, O75880, Q9Y5U9, Q6NUQ4, Q96EC8, Q969M3, O43324, Q96GQ5, O75396, Q9H0V9, Q9Y3D6, P43307, O60831, Q9HD45, O15269, Q9BVT8, Q5JWF2, P26885, Q5EB52, P60468, Q14165, P62942	69	5336	20421	1.49753	0.997341	0.661496	0.657229
GOTERM_CC_DIRECT	GO:0016021~integral component of membrane	26	36.6197	0.0531069	O15260, Q96EX1, P56134, O43772, O94766, Q8TBQ9, Q9Y5M8, Q9Y5U9, Q6NUQ4, Q96EC8, Q969M3, O43324, Q96GQ5, O75396, Q9H0V9, P43307, O60831, Q9HD45, O15269, Q9BVT8, Q5JWF2, P26885, Q5EB52, P60468, Q14165, P62942	70	5395	20163	1.38816	0.999884	0.518573	0.496706
UP_KW_CELLULAR_COMPONENT	KW-0472~Membrane	34	47.8873	0.33921	O15260, Q96EX1, P56134, O43772, O94766, O75323, Q8TBQ9, Q9Y5M8, O75880, Q9Y5U9, P61020, Q6NUQ4, Q96EC8, P61923, Q969R2, Q969M3, O43324, Q96GQ5, O75396, Q9H0V9, Q9Y3D6, P43307, O60831, Q9HD45, O15269, Q9BVT8, Q5JWF2, P20340, P26885, Q13596, Q5EB52, P60468, Q14165, P62942	67	8169	17488	1.08636	0.999979	1	1
UP_SEQ_FEATURE	TOPO_DOM:Cytoplasmic	13	18.3099	0.630371	Q969M3, O43772, O94766, Q8TBQ9, O75396, Q9H0V9, Q9Y3D6, P43307, O60831, O15269, Q96EC8, Q14165, P60468	69	3802	20421	1.01195	1	1	0.996764
Annotation Cluster 7	Enrichment Score: 1.0530628131028723
Category	Term	Count	%	PValue	Genes	List Total	Pop Hits	Pop Total	Fold Enrichment	Bonferroni	Benjamini	FDR
GOTERM_BP_DIRECT	GO:0006886~intracellular protein transport	6	8.4507	0.00509196	P61020, Q9NR31, P20340, P61923, Q13596, P60468	68	318	19157	5.31548	0.802769	0.404811	0.403538
KEGG_PATHWAY	hsa04962:Vasopressin-regulated water reabsorption	3	4.22535	0.0160053	P61020, O43237, Q5JWF2	37	44	8142	15.0037	0.816244	0.840276	0.840276
UP_SEQ_FEATURE	NP_BIND:GTP	5	7.04225	0.0213386	P61020, Q9NR31, Q9Y5M8, Q5JWF2, P20340	69	317	20421	4.66808	0.998752	0.661496	0.657229
UP_KW_LIGAND	KW-0342~GTP-binding	5	7.04225	0.0405486	P61020, Q9NR31, Q9Y5M8, Q5JWF2, P20340	26	361	6815	3.63041	0.544554	0.256808	0.256808
GOTERM_MF_DIRECT	GO:0005525~GTP binding	5	7.04225	0.0534418	P61020, Q9NR31, Q9Y5M8, Q5JWF2, P20340	68	397	18765	3.47551	0.99925	0.875109	0.875109
INTERPRO	IPR027417:P-loop containing nucleoside triphosphate hydrolase	7	9.85915	0.10748	P61020, Q9BUJ2, Q9NR31, Q9Y5M8, O43237, Q5JWF2, P20340	69	915	19057	2.11292	1	1	1
INTERPRO	IPR005225:Small GTP-binding protein domain	3	4.22535	0.126812	P61020, Q9NR31, P20340	69	173	19057	4.78939	1	1	1
GOTERM_MF_DIRECT	GO:0003924~GTPase activity	4	5.6338	0.127958	P61020, Q9NR31, Q5JWF2, P20340	68	348	18765	3.17191	1	1	1
UP_KW_LIGAND	KW-0547~Nucleotide-binding	8	11.2676	0.538182	P61020, P53597, Q9NR31, Q9Y5M8, O43237, Q5JWF2, P20340, P61081	26	1851	6815	1.13286	1	1	1
UP_KW_PTM	KW-0449~Lipoprotein	4	5.6338	0.737344	P61020, Q5JWF2, P20340, P60468	59	916	14074	1.04167	1	1	1
GOTERM_CC_DIRECT	GO:0005886~plasma membrane	6	8.4507	0.999962	P61020, O15260, Q5JWF2, P20340, Q969R2, Q14165	70	4979	20163	0.347109	1	1	0.999962
Annotation Cluster 8	Enrichment Score: 0.20849173835253945
Category	Term	Count	%	PValue	Genes	List Total	Pop Hits	Pop Total	Fold Enrichment	Bonferroni	Benjamini	FDR
GOTERM_CC_DIRECT	GO:0005654~nucleoplasm	15	21.1268	0.44836	P51991, O43324, Q969M3, P29373, Q9GZS3, P61081, P22626, P62310, P62861, Q07955, Q9BUJ2, P25208, P62318, P62312, Q13242	70	3851	20163	1.12195	1	1	0.963636
UP_KW_PTM	KW-1017~Isopeptide bond	9	12.6761	0.468843	P51991, P22626, P29373, Q07955, Q9BUJ2, P25208, P61960, Q5JWF2, Q13242	59	1802	14074	1.19139	0.999496	1	1
UP_KW_PTM	KW-0832~Ubl conjugation	11	15.493	0.627607	P51991, Q9Y3D6, P22626, P29373, Q07955, Q9BUJ2, P25208, P61960, Q5JWF2, Q71UI9, Q13242	59	2560	14074	1.02499	0.999993	1	1
GOTERM_CC_DIRECT	GO:0005634~nucleus	18	25.3521	0.824119	P51991, P29762, O43324, P29373, Q9GZS3, P61081, Q71UI9, P22626, P62310, Q9NPJ3, Q07955, Q9BUJ2, P25208, P62318, P61960, Q5JWF2, P62312, Q16650	70	5848	20163	0.886589	1	1	0.963636
UP_KW_CELLULAR_COMPONENT	KW-0539~Nucleus	19	26.7606	0.834083	P51991, O43324, P29373, Q9GZS3, Q9Y5L0, Q71UI9, P22626, P62310, Q9NPJ3, P62861, Q07955, Q9BUJ2, P25208, P62318, Q9BVT8, P61960, P62312, Q13242, Q16650	67	5611	17488	0.88385	1	1	1
Annotation Cluster 9	Enrichment Score: 0.07662167310199645
Category	Term	Count	%	PValue	Genes	List Total	Pop Hits	Pop Total	Fold Enrichment	Bonferroni	Benjamini	FDR
UP_KW_DOMAIN	KW-0732~Signal	14	19.7183	0.599626	O75347, Q8TBQ9, Q9NR31, Q9Y5U9, Q9H0V9, P13674, P43307, Q96AY3, Q9HD45, Q9BVT8, Q5JWF2, P26885, Q5EB52, Q14165	47	4323	14904	1.02695	0.999958	1	1
UP_SEQ_FEATURE	CARBOHYD:N-linked (GlcNAc...) asparagine	9	12.6761	0.986757	P43307, O94766, Q96AY3, Q9HD45, Q6NUQ4, Q8TBQ9, Q5EB52, Q14165, P13674	69	4372	20421	0.609243	1	1	0.996764
UP_KW_PTM	KW-0325~Glycoprotein	12	16.9014	0.995507	P61020, P43307, O94766, Q96AY3, Q9HD45, Q6NUQ4, Q8TBQ9, Q5JWF2, Q5EB52, Q9H0V9, Q14165, P13674	59	4723	14074	0.606078	1	1	1
