# Supplementary material for: β-Glucocerebrosidase Deficiency Activates an Aberrant Lysosome-Plasma Membrane Axis Responsible for the Onset of Neurodegeneration
Source: Cells. 2022 Jul 29;11(15):2343. doi: 10.3390/cells11152343 (PMC9367513; doi:10.3390/cells11152343)
Supplement: Supplementary file 1 [file cells-11-02343-s001.zip › cells-1804865-supplementary/S2 Data.xlsx]

## Sheet: UPREGULATED
#category	term ID	term description	observed gene count	background gene count	%Enrichment	strength	false discovery rate	matching proteins in your network (IDs)	matching proteins in your network (labels)
GO Process	GO:0006683	Galactosylceramide catabolic process	2	2	1	2.45	0.032	9606.ENSP00000261304,9606.ENSP00000378394	GALC,PSAP
UniProt Keywords	KW-0331	Gangliosidosis	2	5	0.4	2.05	0.0439	9606.ENSP00000349687,9606.ENSP00000378394	GM2A,PSAP
GO Process	GO:0006681	Galactosylceramide metabolic process	3	8	0.375	2.02	0.005	9606.ENSP00000261304,9606.ENSP00000311648,9606.ENSP00000378394	GALC,UGT8,PSAP
COMPARTMENTS	GOCC:0016327	Apicolateral plasma membrane	2	7	0.285714	1.9	0.0488	9606.ENSP00000284878,9606.ENSP00000341911	CXADR,PALM
GO Process	GO:0046479	Glycosphingolipid catabolic process	3	12	0.25	1.84	0.0123	9606.ENSP00000261304,9606.ENSP00000349687,9606.ENSP00000378394	GALC,GM2A,PSAP
GO Process	GO:0046514	Ceramide catabolic process	3	18	0.166667	1.67	0.0278	9606.ENSP00000261304,9606.ENSP00000349687,9606.ENSP00000378394	GALC,GM2A,PSAP
DISEASES	DOID:1927	Sphingolipidosis	4	26	0.153846	1.63	0.0165	9606.ENSP00000261304,9606.ENSP00000349687,9606.ENSP00000378394,9606.ENSP00000451112	GALC,GM2A,PSAP,NPC2
UniProt Keywords	KW-0746	Sphingolipid metabolism	4	33	0.121212	1.53	0.003	9606.ENSP00000261304,9606.ENSP00000311648,9606.ENSP00000349687,9606.ENSP00000378394	GALC,UGT8,GM2A,PSAP
GO Component	GO:0035577	Azurophil granule membrane	6	57	0.105263	1.47	5.41e-05	9606.ENSP00000272217,9606.ENSP00000294785,9606.ENSP00000333298,9606.ENSP00000378394,9606.ENSP00000379512,9606.ENSP00000447730	ARL8A,NCSTN,LAMP1,PSAP,MGST1,CD63
COMPARTMENTS	GOCC:0035577	Azurophil granule membrane	6	57	0.105263	1.47	5.46e-05	9606.ENSP00000272217,9606.ENSP00000294785,9606.ENSP00000333298,9606.ENSP00000378394,9606.ENSP00000379512,9606.ENSP00000447730	ARL8A,NCSTN,LAMP1,PSAP,MGST1,CD63
Reactome	HSA-1660662	Glycosphingolipid metabolism	4	45	0.0888889	1.4	0.0302	9606.ENSP00000261304,9606.ENSP00000311648,9606.ENSP00000349687,9606.ENSP00000378394	GALC,UGT8,GM2A,PSAP
GO Process	GO:0006687	Glycosphingolipid metabolic process	4	62	0.0645161	1.26	0.0363	9606.ENSP00000261304,9606.ENSP00000311648,9606.ENSP00000349687,9606.ENSP00000378394	GALC,UGT8,GM2A,PSAP
GO Component	GO:0042582	Azurophil granule	10	155	0.0645161	1.26	5.83e-07	9606.ENSP00000053867,9606.ENSP00000272217,9606.ENSP00000294785,9606.ENSP00000333298,9606.ENSP00000349687,9606.ENSP00000356918,9606.ENSP00000378394,9606.ENSP00000379512,9606.ENSP00000447730,9606.ENSP00000451112	GRN,ARL8A,NCSTN,LAMP1,GM2A,STX7,PSAP,MGST1,CD63,NPC2
COMPARTMENTS	GOCC:0005766	Primary lysosome	10	155	0.0645161	1.26	7.92e-07	9606.ENSP00000053867,9606.ENSP00000272217,9606.ENSP00000294785,9606.ENSP00000333298,9606.ENSP00000349687,9606.ENSP00000356918,9606.ENSP00000378394,9606.ENSP00000379512,9606.ENSP00000447730,9606.ENSP00000451112	GRN,ARL8A,NCSTN,LAMP1,GM2A,STX7,PSAP,MGST1,CD63,NPC2
COMPARTMENTS	GOCC:0042582	Azurophil granule	10	155	0.0645161	1.26	7.92e-07	9606.ENSP00000053867,9606.ENSP00000272217,9606.ENSP00000294785,9606.ENSP00000333298,9606.ENSP00000349687,9606.ENSP00000356918,9606.ENSP00000378394,9606.ENSP00000379512,9606.ENSP00000447730,9606.ENSP00000451112	GRN,ARL8A,NCSTN,LAMP1,GM2A,STX7,PSAP,MGST1,CD63,NPC2
DISEASES	DOID:9455	Lipid storage disease	5	78	0.0641026	1.25	0.0254	9606.ENSP00000053867,9606.ENSP00000261304,9606.ENSP00000349687,9606.ENSP00000378394,9606.ENSP00000451112	GRN,GALC,GM2A,PSAP,NPC2
COMPARTMENTS	GOCC:0043202	Lysosomal lumen	5	89	0.0561798	1.2	0.0041	9606.ENSP00000261304,9606.ENSP00000340736,9606.ENSP00000349687,9606.ENSP00000378394,9606.ENSP00000451112	GALC,GYG1,GM2A,PSAP,NPC2
KEGG	hsa04142	Lysosome	7	126	0.0555556	1.19	0.00016	9606.ENSP00000222219,9606.ENSP00000261304,9606.ENSP00000333298,9606.ENSP00000349687,9606.ENSP00000378394,9606.ENSP00000447730,9606.ENSP00000451112	DNASE2,GALC,LAMP1,GM2A,PSAP,CD63,NPC2
GO Component	GO:0043202	Lysosomal lumen	5	96	0.0520833	1.16	0.0048	9606.ENSP00000261304,9606.ENSP00000340736,9606.ENSP00000349687,9606.ENSP00000378394,9606.ENSP00000451112	GALC,GYG1,GM2A,PSAP,NPC2
GO Process	GO:0050905	Neuromuscular process	5	109	0.0458716	1.11	0.0278	9606.ENSP00000265113,9606.ENSP00000349687,9606.ENSP00000357429,9606.ENSP00000378394,9606.ENSP00000395535	SLC1A3,GM2A,FABP7,PSAP,MECP2
GO Process	GO:0042552	Myelination	5	111	0.045045	1.1	0.028	9606.ENSP00000261304,9606.ENSP00000294785,9606.ENSP00000311648,9606.ENSP00000353785,9606.ENSP00000378394	GALC,NCSTN,UGT8,TPPP,PSAP
COMPARTMENTS	GOCC:0005775	Vacuolar lumen	6	168	0.0357143	1	0.0065	9606.ENSP00000053867,9606.ENSP00000261304,9606.ENSP00000340736,9606.ENSP00000349687,9606.ENSP00000378394,9606.ENSP00000451112	GRN,GALC,GYG1,GM2A,PSAP,NPC2
GO Component	GO:0005775	Vacuolar lumen	6	174	0.0344828	0.98	0.0053	9606.ENSP00000053867,9606.ENSP00000261304,9606.ENSP00000340736,9606.ENSP00000349687,9606.ENSP00000378394,9606.ENSP00000451112	GRN,GALC,GYG1,GM2A,PSAP,NPC2
COMPARTMENTS	GOCC:0005765	Lysosomal membrane	8	256	0.03125	0.94	0.0011	9606.ENSP00000053867,9606.ENSP00000272217,9606.ENSP00000294785,9606.ENSP00000333298,9606.ENSP00000356918,9606.ENSP00000378394,9606.ENSP00000379512,9606.ENSP00000447730	GRN,ARL8A,NCSTN,LAMP1,STX7,PSAP,MGST1,CD63
COMPARTMENTS	GOCC:0098852	Lytic vacuole membrane	8	257	0.0311284	0.94	0.0011	9606.ENSP00000053867,9606.ENSP00000272217,9606.ENSP00000294785,9606.ENSP00000333298,9606.ENSP00000356918,9606.ENSP00000378394,9606.ENSP00000379512,9606.ENSP00000447730	GRN,ARL8A,NCSTN,LAMP1,STX7,PSAP,MGST1,CD63
UniProt Keywords	KW-0458	Lysosome	9	311	0.0289389	0.91	0.0013	9606.ENSP00000053867,9606.ENSP00000222219,9606.ENSP00000261304,9606.ENSP00000272217,9606.ENSP00000333298,9606.ENSP00000349687,9606.ENSP00000378394,9606.ENSP00000447730,9606.ENSP00000451112	GRN,DNASE2,GALC,ARL8A,LAMP1,GM2A,PSAP,CD63,NPC2
COMPARTMENTS	GOCC:0030667	Secretory granule membrane	7	252	0.0277778	0.89	0.0065	9606.ENSP00000272217,9606.ENSP00000294785,9606.ENSP00000333298,9606.ENSP00000355361,9606.ENSP00000378394,9606.ENSP00000379512,9606.ENSP00000447730	ARL8A,NCSTN,LAMP1,CD47,PSAP,MGST1,CD63
COMPARTMENTS	GOCC:0005774	Vacuolar membrane	8	298	0.0268456	0.88	0.0027	9606.ENSP00000053867,9606.ENSP00000272217,9606.ENSP00000294785,9606.ENSP00000333298,9606.ENSP00000356918,9606.ENSP00000378394,9606.ENSP00000379512,9606.ENSP00000447730	GRN,ARL8A,NCSTN,LAMP1,STX7,PSAP,MGST1,CD63
Reactome	HSA-6798695	Neutrophil degranulation	12	473	0.02537	0.85	0.00028	9606.ENSP00000053867,9606.ENSP00000272217,9606.ENSP00000294785,9606.ENSP00000333298,9606.ENSP00000340736,9606.ENSP00000349687,9606.ENSP00000352257,9606.ENSP00000355361,9606.ENSP00000378394,9606.ENSP00000379512,9606.ENSP00000447730,9606.ENSP00000451112	GRN,ARL8A,NCSTN,LAMP1,GYG1,GM2A,XRCC6,CD47,PSAP,MGST1,CD63,NPC2
GO Process	GO:0043312	Neutrophil degranulation	12	484	0.0247934	0.84	0.0013	9606.ENSP00000053867,9606.ENSP00000272217,9606.ENSP00000294785,9606.ENSP00000333298,9606.ENSP00000340736,9606.ENSP00000349687,9606.ENSP00000352257,9606.ENSP00000355361,9606.ENSP00000378394,9606.ENSP00000379512,9606.ENSP00000447730,9606.ENSP00000451112	GRN,ARL8A,NCSTN,LAMP1,GYG1,GM2A,XRCC6,CD47,PSAP,MGST1,CD63,NPC2
COMPARTMENTS	GOCC:0005764	Lysosome	13	543	0.0239411	0.83	5.46e-05	9606.ENSP00000053867,9606.ENSP00000222219,9606.ENSP00000261304,9606.ENSP00000272217,9606.ENSP00000294785,9606.ENSP00000333298,9606.ENSP00000340736,9606.ENSP00000349687,9606.ENSP00000356918,9606.ENSP00000378394,9606.ENSP00000379512,9606.ENSP00000447730,9606.ENSP00000451112	GRN,DNASE2,GALC,ARL8A,NCSTN,LAMP1,GYG1,GM2A,STX7,PSAP,MGST1,CD63,NPC2
COMPARTMENTS	GOCC:0000323	Lytic vacuole	13	546	0.0238095	0.82	5.46e-05	9606.ENSP00000053867,9606.ENSP00000222219,9606.ENSP00000261304,9606.ENSP00000272217,9606.ENSP00000294785,9606.ENSP00000333298,9606.ENSP00000340736,9606.ENSP00000349687,9606.ENSP00000356918,9606.ENSP00000378394,9606.ENSP00000379512,9606.ENSP00000447730,9606.ENSP00000451112	GRN,DNASE2,GALC,ARL8A,NCSTN,LAMP1,GYG1,GM2A,STX7,PSAP,MGST1,CD63,NPC2
GO Component	GO:0030667	Secretory granule membrane	7	300	0.0233333	0.81	0.0089	9606.ENSP00000272217,9606.ENSP00000294785,9606.ENSP00000333298,9606.ENSP00000355361,9606.ENSP00000378394,9606.ENSP00000379512,9606.ENSP00000447730	ARL8A,NCSTN,LAMP1,CD47,PSAP,MGST1,CD63
GO Component	GO:0005770	Late endosome	6	275	0.0218182	0.79	0.0281	9606.ENSP00000053867,9606.ENSP00000272217,9606.ENSP00000333298,9606.ENSP00000356918,9606.ENSP00000378394,9606.ENSP00000447730	GRN,ARL8A,LAMP1,STX7,PSAP,CD63
GO Component	GO:0005765	Lysosomal membrane	8	373	0.0214477	0.78	0.0066	9606.ENSP00000053867,9606.ENSP00000272217,9606.ENSP00000294785,9606.ENSP00000333298,9606.ENSP00000356918,9606.ENSP00000378394,9606.ENSP00000379512,9606.ENSP00000447730	GRN,ARL8A,NCSTN,LAMP1,STX7,PSAP,MGST1,CD63
COMPARTMENTS	GOCC:0005773	Vacuole	13	612	0.0212418	0.77	8.99e-05	9606.ENSP00000053867,9606.ENSP00000222219,9606.ENSP00000261304,9606.ENSP00000272217,9606.ENSP00000294785,9606.ENSP00000333298,9606.ENSP00000340736,9606.ENSP00000349687,9606.ENSP00000356918,9606.ENSP00000378394,9606.ENSP00000379512,9606.ENSP00000447730,9606.ENSP00000451112	GRN,DNASE2,GALC,ARL8A,NCSTN,LAMP1,GYG1,GM2A,STX7,PSAP,MGST1,CD63,NPC2
COMPARTMENTS	GOCC:0030141	Secretory granule	14	704	0.0198864	0.74	7.51e-05	9606.ENSP00000053867,9606.ENSP00000272217,9606.ENSP00000284878,9606.ENSP00000294785,9606.ENSP00000333298,9606.ENSP00000340736,9606.ENSP00000349687,9606.ENSP00000352257,9606.ENSP00000355361,9606.ENSP00000356918,9606.ENSP00000378394,9606.ENSP00000379512,9606.ENSP00000447730,9606.ENSP00000451112	GRN,ARL8A,CXADR,NCSTN,LAMP1,GYG1,GM2A,XRCC6,CD47,STX7,PSAP,MGST1,CD63,NPC2
GO Process	GO:0045055	Regulated exocytosis	13	697	0.0186514	0.72	0.0013	9606.ENSP00000053867,9606.ENSP00000272217,9606.ENSP00000294785,9606.ENSP00000333298,9606.ENSP00000340736,9606.ENSP00000349687,9606.ENSP00000352257,9606.ENSP00000355361,9606.ENSP00000357076,9606.ENSP00000378394,9606.ENSP00000379512,9606.ENSP00000447730,9606.ENSP00000451112	GRN,ARL8A,NCSTN,LAMP1,GYG1,GM2A,XRCC6,CD47,TAGLN2,PSAP,MGST1,CD63,NPC2
GO Component	GO:0005764	Lysosome	13	698	0.0186246	0.72	0.0004	9606.ENSP00000053867,9606.ENSP00000222219,9606.ENSP00000261304,9606.ENSP00000272217,9606.ENSP00000294785,9606.ENSP00000333298,9606.ENSP00000340736,9606.ENSP00000349687,9606.ENSP00000356918,9606.ENSP00000378394,9606.ENSP00000379512,9606.ENSP00000447730,9606.ENSP00000451112	GRN,DNASE2,GALC,ARL8A,NCSTN,LAMP1,GYG1,GM2A,STX7,PSAP,MGST1,CD63,NPC2
GO Component	GO:0030141	Secretory granule	15	845	0.0177515	0.7	0.00012	9606.ENSP00000053867,9606.ENSP00000218230,9606.ENSP00000272217,9606.ENSP00000284878,9606.ENSP00000294785,9606.ENSP00000333298,9606.ENSP00000340736,9606.ENSP00000349687,9606.ENSP00000352257,9606.ENSP00000355361,9606.ENSP00000356918,9606.ENSP00000378394,9606.ENSP00000379512,9606.ENSP00000447730,9606.ENSP00000451112	GRN,PCSK1N,ARL8A,CXADR,NCSTN,LAMP1,GYG1,GM2A,XRCC6,CD47,STX7,PSAP,MGST1,CD63,NPC2
TISSUES	BTO:0001129	Prostate gland	8	446	0.0179372	0.7	0.0207	9606.ENSP00000053867,9606.ENSP00000261070,9606.ENSP00000352257,9606.ENSP00000357516,9606.ENSP00000378394,9606.ENSP00000379512,9606.ENSP00000385958,9606.ENSP00000430269	GRN,COX17,XRCC6,TPM3,PSAP,MGST1,RPS14,EPHX2
COMPARTMENTS	GOCC:0099503	Secretory vesicle	14	785	0.0178344	0.7	0.0002	9606.ENSP00000053867,9606.ENSP00000272217,9606.ENSP00000284878,9606.ENSP00000294785,9606.ENSP00000333298,9606.ENSP00000340736,9606.ENSP00000349687,9606.ENSP00000352257,9606.ENSP00000355361,9606.ENSP00000356918,9606.ENSP00000378394,9606.ENSP00000379512,9606.ENSP00000447730,9606.ENSP00000451112	GRN,ARL8A,CXADR,NCSTN,LAMP1,GYG1,GM2A,XRCC6,CD47,STX7,PSAP,MGST1,CD63,NPC2
TISSUES	BTO:0000975	Ovary	8	482	0.0165975	0.67	0.0299	9606.ENSP00000053867,9606.ENSP00000233809,9606.ENSP00000355361,9606.ENSP00000356918,9606.ENSP00000362111,9606.ENSP00000385958,9606.ENSP00000447730,9606.ENSP00000451112	GRN,IGFBP2,CD47,STX7,TSPAN6,RPS14,CD63,NPC2
GO Process	GO:0032940	Secretion by cell	16	979	0.0163432	0.66	0.0013	9606.ENSP00000053867,9606.ENSP00000263897,9606.ENSP00000265113,9606.ENSP00000272217,9606.ENSP00000294785,9606.ENSP00000333298,9606.ENSP00000340736,9606.ENSP00000349687,9606.ENSP00000352257,9606.ENSP00000355361,9606.ENSP00000357076,9606.ENSP00000378394,9606.ENSP00000379512,9606.ENSP00000395535,9606.ENSP00000447730,9606.ENSP00000451112	GRN,USE1,SLC1A3,ARL8A,NCSTN,LAMP1,GYG1,GM2A,XRCC6,CD47,TAGLN2,PSAP,MGST1,MECP2,CD63,NPC2
GO Process	GO:0140352	Export from cell	17	1028	0.016537	0.66	0.0013	9606.ENSP00000053867,9606.ENSP00000263897,9606.ENSP00000265113,9606.ENSP00000272217,9606.ENSP00000294785,9606.ENSP00000333298,9606.ENSP00000340736,9606.ENSP00000349687,9606.ENSP00000352257,9606.ENSP00000355361,9606.ENSP00000357076,9606.ENSP00000378394,9606.ENSP00000379512,9606.ENSP00000392043,9606.ENSP00000395535,9606.ENSP00000447730,9606.ENSP00000451112	GRN,USE1,SLC1A3,ARL8A,NCSTN,LAMP1,GYG1,GM2A,XRCC6,CD47,TAGLN2,PSAP,MGST1,ATP2B1,MECP2,CD63,NPC2
GO Process	GO:0045321	Leukocyte activation	13	929	0.0139935	0.59	0.0144	9606.ENSP00000053867,9606.ENSP00000272217,9606.ENSP00000284878,9606.ENSP00000294785,9606.ENSP00000333298,9606.ENSP00000340736,9606.ENSP00000349687,9606.ENSP00000352257,9606.ENSP00000355361,9606.ENSP00000378394,9606.ENSP00000379512,9606.ENSP00000447730,9606.ENSP00000451112	GRN,ARL8A,CXADR,NCSTN,LAMP1,GYG1,GM2A,XRCC6,CD47,PSAP,MGST1,CD63,NPC2
GO Process	GO:0002252	Immune effector process	13	969	0.0134159	0.57	0.0202	9606.ENSP00000053867,9606.ENSP00000272217,9606.ENSP00000284878,9606.ENSP00000294785,9606.ENSP00000333298,9606.ENSP00000340736,9606.ENSP00000349687,9606.ENSP00000352257,9606.ENSP00000355361,9606.ENSP00000378394,9606.ENSP00000379512,9606.ENSP00000447730,9606.ENSP00000451112	GRN,ARL8A,CXADR,NCSTN,LAMP1,GYG1,GM2A,XRCC6,CD47,PSAP,MGST1,CD63,NPC2
Reactome	HSA-168249	Innate Immune System	13	1025	0.0126829	0.55	0.0483	9606.ENSP00000053867,9606.ENSP00000215659,9606.ENSP00000272217,9606.ENSP00000294785,9606.ENSP00000333298,9606.ENSP00000340736,9606.ENSP00000349687,9606.ENSP00000352257,9606.ENSP00000355361,9606.ENSP00000378394,9606.ENSP00000379512,9606.ENSP00000447730,9606.ENSP00000451112	GRN,MAPK12,ARL8A,NCSTN,LAMP1,GYG1,GM2A,XRCC6,CD47,PSAP,MGST1,CD63,NPC2
TISSUES	BTO:0000421	Connective tissue	11	871	0.0126292	0.55	0.0244	9606.ENSP00000053867,9606.ENSP00000261304,9606.ENSP00000263897,9606.ENSP00000296755,9606.ENSP00000301585,9606.ENSP00000310520,9606.ENSP00000336687,9606.ENSP00000352257,9606.ENSP00000357429,9606.ENSP00000357516,9606.ENSP00000392043	GRN,GALC,USE1,MAP1B,ICT1,ERCC4,CBX3,XRCC6,FABP7,TPM3,ATP2B1
TISSUES	BTO:0001078	Placenta	14	1176	0.0119048	0.52	0.0084	9606.ENSP00000053867,9606.ENSP00000233809,9606.ENSP00000294785,9606.ENSP00000333298,9606.ENSP00000336687,9606.ENSP00000349687,9606.ENSP00000352257,9606.ENSP00000357076,9606.ENSP00000378394,9606.ENSP00000385958,9606.ENSP00000392043,9606.ENSP00000395535,9606.ENSP00000400142,9606.ENSP00000447730	GRN,IGFBP2,NCSTN,LAMP1,CBX3,GM2A,XRCC6,TAGLN2,PSAP,RPS14,ATP2B1,MECP2,EWSR1,CD63
TISSUES	BTO:0001486	Skeletal system	14	1203	0.0116376	0.51	0.0094	9606.ENSP00000053867,9606.ENSP00000215659,9606.ENSP00000218230,9606.ENSP00000233809,9606.ENSP00000294785,9606.ENSP00000333298,9606.ENSP00000336687,9606.ENSP00000340736,9606.ENSP00000352257,9606.ENSP00000357076,9606.ENSP00000357516,9606.ENSP00000392043,9606.ENSP00000395535,9606.ENSP00000447730	GRN,MAPK12,PCSK1N,IGFBP2,NCSTN,LAMP1,CBX3,GYG1,XRCC6,TAGLN2,TPM3,ATP2B1,MECP2,CD63
TISSUES	BTO:0000345	Digestive gland	28	2645	0.010586	0.47	7.71e-05	9606.ENSP00000003100,9606.ENSP00000053867,9606.ENSP00000215659,9606.ENSP00000218230,9606.ENSP00000233809,9606.ENSP00000248098,9606.ENSP00000261070,9606.ENSP00000284878,9606.ENSP00000294785,9606.ENSP00000333298,9606.ENSP00000336687,9606.ENSP00000352257,9606.ENSP00000355361,9606.ENSP00000356918,9606.ENSP00000357076,9606.ENSP00000357516,9606.ENSP00000370588,9606.ENSP00000378394,9606.ENSP00000379512,…	CYP51A1,GRN,MAPK12,PCSK1N,IGFBP2,HN1L,COX17,CXADR,NCSTN,LAMP1,CBX3,XRCC6,CD47,STX7,TAGLN2,TPM3,CD99,PSAP,MGST1,ARGLU1,RPS14,ATP2B1,MECP2,EWSR1,CRIP2,EPHX2,CD63,NPC2
GO Component	GO:0045202	Synapse	14	1351	0.0103627	0.46	0.017	9606.ENSP00000265113,9606.ENSP00000272217,9606.ENSP00000284878,9606.ENSP00000294785,9606.ENSP00000296755,9606.ENSP00000333298,9606.ENSP00000341911,9606.ENSP00000346240,9606.ENSP00000353785,9606.ENSP00000356918,9606.ENSP00000358865,9606.ENSP00000385958,9606.ENSP00000392043,9606.ENSP00000395535	SLC1A3,ARL8A,CXADR,NCSTN,MAP1B,LAMP1,PALM,FBXO2,TPPP,STX7,INA,RPS14,ATP2B1,MECP2
TISSUES	BTO:0000759	Liver	19	1882	0.0100956	0.45	0.0043	9606.ENSP00000003100,9606.ENSP00000053867,9606.ENSP00000233809,9606.ENSP00000261070,9606.ENSP00000284878,9606.ENSP00000333298,9606.ENSP00000336687,9606.ENSP00000352257,9606.ENSP00000355361,9606.ENSP00000357516,9606.ENSP00000370588,9606.ENSP00000378394,9606.ENSP00000379512,9606.ENSP00000385958,9606.ENSP00000395535,9606.ENSP00000400142,9606.ENSP00000430269,9606.ENSP00000447730,9606.ENSP00000451112	CYP51A1,GRN,IGFBP2,COX17,CXADR,LAMP1,CBX3,XRCC6,CD47,TPM3,CD99,PSAP,MGST1,RPS14,MECP2,EWSR1,EPHX2,CD63,NPC2
TISSUES	BTO:0000284	Organism form	22	2239	0.00982582	0.44	0.0022	9606.ENSP00000053867,9606.ENSP00000233809,9606.ENSP00000261304,9606.ENSP00000294785,9606.ENSP00000296755,9606.ENSP00000333298,9606.ENSP00000336687,9606.ENSP00000349687,9606.ENSP00000352257,9606.ENSP00000357076,9606.ENSP00000357516,9606.ENSP00000358865,9606.ENSP00000376899,9606.ENSP00000378394,9606.ENSP00000383059,9606.ENSP00000385958,9606.ENSP00000392043,9606.ENSP00000395535,9606.ENSP00000400142,…	GRN,IGFBP2,GALC,NCSTN,MAP1B,LAMP1,CBX3,GM2A,XRCC6,TAGLN2,TPM3,INA,PTGFRN,PSAP,ARGLU1,RPS14,ATP2B1,MECP2,EWSR1,EPHX2,CD63,HDGFRP2
TISSUES	BTO:0000174	Embryonic structure	20	2132	0.00938086	0.42	0.006	9606.ENSP00000053867,9606.ENSP00000233809,9606.ENSP00000294785,9606.ENSP00000296755,9606.ENSP00000333298,9606.ENSP00000336687,9606.ENSP00000349687,9606.ENSP00000352257,9606.ENSP00000357076,9606.ENSP00000358865,9606.ENSP00000376899,9606.ENSP00000378394,9606.ENSP00000383059,9606.ENSP00000385958,9606.ENSP00000392043,9606.ENSP00000395535,9606.ENSP00000400142,9606.ENSP00000430269,9606.ENSP00000447730,…	GRN,IGFBP2,NCSTN,MAP1B,LAMP1,CBX3,GM2A,XRCC6,TAGLN2,INA,PTGFRN,PSAP,ARGLU1,RPS14,ATP2B1,MECP2,EWSR1,EPHX2,CD63,HDGFRP2
GO Component	GO:0070062	Extracellular exosome	19	2099	0.00905193	0.4	0.0089	9606.ENSP00000053867,9606.ENSP00000222219,9606.ENSP00000233809,9606.ENSP00000258796,9606.ENSP00000272217,9606.ENSP00000294785,9606.ENSP00000333298,9606.ENSP00000349687,9606.ENSP00000355361,9606.ENSP00000356918,9606.ENSP00000357076,9606.ENSP00000357516,9606.ENSP00000362111,9606.ENSP00000378394,9606.ENSP00000385958,9606.ENSP00000392043,9606.ENSP00000430269,9606.ENSP00000447730,9606.ENSP00000451112	GRN,DNASE2,IGFBP2,TTYH3,ARL8A,NCSTN,LAMP1,GM2A,CD47,STX7,TAGLN2,TPM3,TSPAN6,PSAP,RPS14,ATP2B1,EPHX2,CD63,NPC2
GO Component	GO:0031410	Cytoplasmic vesicle	21	2386	0.00880134	0.39	0.0066	9606.ENSP00000053867,9606.ENSP00000218230,9606.ENSP00000233809,9606.ENSP00000263897,9606.ENSP00000265113,9606.ENSP00000272217,9606.ENSP00000284878,9606.ENSP00000294785,9606.ENSP00000316007,9606.ENSP00000333298,9606.ENSP00000340736,9606.ENSP00000341911,9606.ENSP00000349687,9606.ENSP00000352257,9606.ENSP00000355361,9606.ENSP00000356918,9606.ENSP00000378394,9606.ENSP00000379256,9606.ENSP00000379512,…	GRN,PCSK1N,IGFBP2,USE1,SLC1A3,ARL8A,CXADR,NCSTN,SCAMP4,LAMP1,GYG1,PALM,GM2A,XRCC6,CD47,STX7,PSAP,NCALD,MGST1,CD63,NPC2
COMPARTMENTS	GOCC:0031982	Vesicle	18	2051	0.00877621	0.39	0.0349	9606.ENSP00000053867,9606.ENSP00000233809,9606.ENSP00000272217,9606.ENSP00000284878,9606.ENSP00000294785,9606.ENSP00000333298,9606.ENSP00000340736,9606.ENSP00000341911,9606.ENSP00000349687,9606.ENSP00000352257,9606.ENSP00000355361,9606.ENSP00000356918,9606.ENSP00000362111,9606.ENSP00000378394,9606.ENSP00000379256,9606.ENSP00000379512,9606.ENSP00000447730,9606.ENSP00000451112	GRN,IGFBP2,ARL8A,CXADR,NCSTN,LAMP1,GYG1,PALM,GM2A,XRCC6,CD47,STX7,TSPAN6,PSAP,NCALD,MGST1,CD63,NPC2
GO Component	GO:0030054	Cell junction	18	2075	0.0086747	0.38	0.0174	9606.ENSP00000265113,9606.ENSP00000272217,9606.ENSP00000284878,9606.ENSP00000294785,9606.ENSP00000296755,9606.ENSP00000327832,9606.ENSP00000333298,9606.ENSP00000341911,9606.ENSP00000346240,9606.ENSP00000353785,9606.ENSP00000356918,9606.ENSP00000357196,9606.ENSP00000357429,9606.ENSP00000358865,9606.ENSP00000370588,9606.ENSP00000385958,9606.ENSP00000392043,9606.ENSP00000395535	SLC1A3,ARL8A,CXADR,NCSTN,MAP1B,ATAT1,LAMP1,PALM,FBXO2,TPPP,STX7,PTPRK,FABP7,INA,CD99,RPS14,ATP2B1,MECP2
TISSUES	BTO:0000082	Male reproductive system	23	2671	0.00861101	0.38	0.0055	9606.ENSP00000003100,9606.ENSP00000053867,9606.ENSP00000248098,9606.ENSP00000254770,9606.ENSP00000261070,9606.ENSP00000261304,9606.ENSP00000294785,9606.ENSP00000333298,9606.ENSP00000336687,9606.ENSP00000340736,9606.ENSP00000352257,9606.ENSP00000357076,9606.ENSP00000357196,9606.ENSP00000357516,9606.ENSP00000370588,9606.ENSP00000378394,9606.ENSP00000379512,9606.ENSP00000383059,9606.ENSP00000385958,…	CYP51A1,GRN,HN1L,LANCL2,COX17,GALC,NCSTN,LAMP1,CBX3,GYG1,XRCC6,TAGLN2,PTPRK,TPM3,CD99,PSAP,MGST1,ARGLU1,RPS14,EWSR1,EPHX2,CD63,NPC2
TISSUES	BTO:0000254	Female reproductive gland	23	2783	0.00826446	0.36	0.0084	9606.ENSP00000003100,9606.ENSP00000053867,9606.ENSP00000233809,9606.ENSP00000248098,9606.ENSP00000261304,9606.ENSP00000263897,9606.ENSP00000294785,9606.ENSP00000333298,9606.ENSP00000336687,9606.ENSP00000340736,9606.ENSP00000352257,9606.ENSP00000355361,9606.ENSP00000356918,9606.ENSP00000357429,9606.ENSP00000357516,9606.ENSP00000362111,9606.ENSP00000369857,9606.ENSP00000378394,9606.ENSP00000383059,…	CYP51A1,GRN,IGFBP2,HN1L,GALC,USE1,NCSTN,LAMP1,CBX3,GYG1,XRCC6,CD47,STX7,FABP7,TPM3,TSPAN6,FAM175A,PSAP,ARGLU1,RPS14,EWSR1,CD63,NPC2
TISSUES	BTO:0003099	Internal female genital organ	21	2593	0.00809873	0.35	0.0207	9606.ENSP00000053867,9606.ENSP00000233809,9606.ENSP00000284878,9606.ENSP00000294785,9606.ENSP00000333298,9606.ENSP00000336687,9606.ENSP00000349687,9606.ENSP00000352257,9606.ENSP00000355361,9606.ENSP00000356918,9606.ENSP00000357076,9606.ENSP00000357516,9606.ENSP00000362111,9606.ENSP00000370588,9606.ENSP00000378394,9606.ENSP00000385958,9606.ENSP00000392043,9606.ENSP00000395535,9606.ENSP00000400142,…	GRN,IGFBP2,CXADR,NCSTN,LAMP1,CBX3,GM2A,XRCC6,CD47,STX7,TAGLN2,TPM3,TSPAN6,CD99,PSAP,RPS14,ATP2B1,MECP2,EWSR1,CD63,NPC2
TISSUES	BTO:0000080	Male reproductive gland	20	2505	0.00798403	0.35	0.0299	9606.ENSP00000003100,9606.ENSP00000053867,9606.ENSP00000248098,9606.ENSP00000254770,9606.ENSP00000261070,9606.ENSP00000261304,9606.ENSP00000294785,9606.ENSP00000333298,9606.ENSP00000336687,9606.ENSP00000340736,9606.ENSP00000352257,9606.ENSP00000357516,9606.ENSP00000370588,9606.ENSP00000378394,9606.ENSP00000379512,9606.ENSP00000383059,9606.ENSP00000385958,9606.ENSP00000400142,9606.ENSP00000430269,…	CYP51A1,GRN,HN1L,LANCL2,COX17,GALC,NCSTN,LAMP1,CBX3,GYG1,XRCC6,TPM3,CD99,PSAP,MGST1,ARGLU1,RPS14,EWSR1,EPHX2,NPC2
GO Component	GO:0031982	Vesicle	29	3879	0.00747615	0.32	0.0048	9606.ENSP00000053867,9606.ENSP00000218230,9606.ENSP00000222219,9606.ENSP00000233809,9606.ENSP00000258796,9606.ENSP00000263897,9606.ENSP00000265113,9606.ENSP00000272217,9606.ENSP00000284878,9606.ENSP00000294785,9606.ENSP00000316007,9606.ENSP00000333298,9606.ENSP00000340736,9606.ENSP00000341911,9606.ENSP00000349687,9606.ENSP00000352257,9606.ENSP00000355361,9606.ENSP00000356918,9606.ENSP00000357076,…	GRN,PCSK1N,DNASE2,IGFBP2,TTYH3,USE1,SLC1A3,ARL8A,CXADR,NCSTN,SCAMP4,LAMP1,GYG1,PALM,GM2A,XRCC6,CD47,STX7,TAGLN2,TPM3,TSPAN6,PSAP,NCALD,MGST1,RPS14,ATP2B1,EPHX2,CD63,NPC2
GO Component	GO:0005615	Extracellular space	24	3195	0.00751174	0.32	0.0124	9606.ENSP00000053867,9606.ENSP00000218230,9606.ENSP00000222219,9606.ENSP00000233809,9606.ENSP00000258796,9606.ENSP00000272217,9606.ENSP00000284878,9606.ENSP00000294785,9606.ENSP00000333298,9606.ENSP00000349687,9606.ENSP00000355361,9606.ENSP00000356001,9606.ENSP00000356918,9606.ENSP00000357076,9606.ENSP00000357516,9606.ENSP00000358865,9606.ENSP00000362111,9606.ENSP00000378394,9606.ENSP00000385958,…	GRN,PCSK1N,DNASE2,IGFBP2,TTYH3,ARL8A,CXADR,NCSTN,LAMP1,GM2A,CD47,MRPL18,STX7,TAGLN2,TPM3,INA,TSPAN6,PSAP,RPS14,ATP2B1,MECP2,EPHX2,CD63,NPC2
TISSUES	BTO:0000142	Brain	41	5462	0.00750641	0.32	7.98e-05	9606.ENSP00000003100,9606.ENSP00000053867,9606.ENSP00000218230,9606.ENSP00000220822,9606.ENSP00000233809,9606.ENSP00000246024,9606.ENSP00000248098,9606.ENSP00000258796,9606.ENSP00000261070,9606.ENSP00000261304,9606.ENSP00000265113,9606.ENSP00000267484,9606.ENSP00000272217,9606.ENSP00000294785,9606.ENSP00000296755,9606.ENSP00000311648,9606.ENSP00000316007,9606.ENSP00000333298,9606.ENSP00000336687,…	CYP51A1,GRN,PCSK1N,GDAP1,IGFBP2,TMX4,HN1L,TTYH3,COX17,GALC,SLC1A3,RTN1,ARL8A,NCSTN,MAP1B,UGT8,SCAMP4,LAMP1,CBX3,PALM,FBXO2,GM2A,XRCC6,TPPP,CD47,MRPL18,STX7,PTPRK,FABP7,TPM3,INA,CD99,PSAP,NCALD,MGST1,RPS14,ATP2B1,EWSR1,CD63,NPC2,ARPP19
UniProt Keywords	KW-0007	Acetylation	25	3341	0.00748279	0.32	0.0325	9606.ENSP00000220822,9606.ENSP00000224807,9606.ENSP00000248098,9606.ENSP00000296755,9606.ENSP00000310520,9606.ENSP00000327832,9606.ENSP00000336687,9606.ENSP00000340736,9606.ENSP00000341911,9606.ENSP00000352257,9606.ENSP00000356918,9606.ENSP00000357076,9606.ENSP00000357429,9606.ENSP00000357516,9606.ENSP00000358865,9606.ENSP00000359393,9606.ENSP00000379512,9606.ENSP00000392043,9606.ENSP00000395535,…	GDAP1,SFXN3,HN1L,MAP1B,ERCC4,ATAT1,CBX3,GYG1,PALM,XRCC6,STX7,TAGLN2,FABP7,TPM3,INA,HMGB3,MGST1,ATP2B1,MECP2,EWSR1,L1TD1,CRIP2,EPHX2,NPC2,ARPP19
TISSUES	BTO:0000282	Head	43	6329	0.00679412	0.28	0.00022	9606.ENSP00000003100,9606.ENSP00000053867,9606.ENSP00000218230,9606.ENSP00000220822,9606.ENSP00000224807,9606.ENSP00000233809,9606.ENSP00000246024,9606.ENSP00000248098,9606.ENSP00000258796,9606.ENSP00000261070,9606.ENSP00000261304,9606.ENSP00000265113,9606.ENSP00000267484,9606.ENSP00000272217,9606.ENSP00000294785,9606.ENSP00000296755,9606.ENSP00000301585,9606.ENSP00000311648,9606.ENSP00000316007,…	CYP51A1,GRN,PCSK1N,GDAP1,SFXN3,IGFBP2,TMX4,HN1L,TTYH3,COX17,GALC,SLC1A3,RTN1,ARL8A,NCSTN,MAP1B,ICT1,UGT8,SCAMP4,LAMP1,CBX3,PALM,FBXO2,GM2A,XRCC6,TPPP,CD47,MRPL18,STX7,PTPRK,FABP7,TPM3,INA,CD99,PSAP,NCALD,MGST1,RPS14,ATP2B1,EWSR1,CD63,NPC2,ARPP19
TISSUES	BTO:0001488	Endocrine gland	38	6036	0.00629556	0.25	0.006	9606.ENSP00000003100,9606.ENSP00000053867,9606.ENSP00000215659,9606.ENSP00000218230,9606.ENSP00000233809,9606.ENSP00000246024,9606.ENSP00000248098,9606.ENSP00000254770,9606.ENSP00000261070,9606.ENSP00000261304,9606.ENSP00000263897,9606.ENSP00000284878,9606.ENSP00000294785,9606.ENSP00000296755,9606.ENSP00000333298,9606.ENSP00000336687,9606.ENSP00000340736,9606.ENSP00000352257,9606.ENSP00000355361,…	CYP51A1,GRN,MAPK12,PCSK1N,IGFBP2,TMX4,HN1L,LANCL2,COX17,GALC,USE1,CXADR,NCSTN,MAP1B,LAMP1,CBX3,GYG1,XRCC6,CD47,STX7,TAGLN2,FABP7,TPM3,PKIG,TSPAN6,FAM175A,CD99,PSAP,MGST1,ARGLU1,RPS14,ATP2B1,MECP2,EWSR1,CRIP2,EPHX2,CD63,NPC2
TISSUES	BTO:0000522	Gland	41	6602	0.00621024	0.24	0.004	9606.ENSP00000003100,9606.ENSP00000053867,9606.ENSP00000215659,9606.ENSP00000218230,9606.ENSP00000233809,9606.ENSP00000246024,9606.ENSP00000248098,9606.ENSP00000254770,9606.ENSP00000261070,9606.ENSP00000261304,9606.ENSP00000263897,9606.ENSP00000272217,9606.ENSP00000284878,9606.ENSP00000294785,9606.ENSP00000296755,9606.ENSP00000333298,9606.ENSP00000336687,9606.ENSP00000340736,9606.ENSP00000349687,…	CYP51A1,GRN,MAPK12,PCSK1N,IGFBP2,TMX4,HN1L,LANCL2,COX17,GALC,USE1,ARL8A,CXADR,NCSTN,MAP1B,LAMP1,CBX3,GYG1,GM2A,XRCC6,CD47,STX7,TAGLN2,FABP7,TPM3,PKIG,TSPAN6,FAM175A,CD99,PSAP,MGST1,ARGLU1,RPS14,ATP2B1,MECP2,EWSR1,CRIP2,EPHX2,CD63,NPC2,HDGFRP2
TISSUES	BTO:0000081	Reproductive system	36	6107	0.00589487	0.22	0.0299	9606.ENSP00000003100,9606.ENSP00000053867,9606.ENSP00000233809,9606.ENSP00000248098,9606.ENSP00000254770,9606.ENSP00000261070,9606.ENSP00000261304,9606.ENSP00000263897,9606.ENSP00000284878,9606.ENSP00000294785,9606.ENSP00000333298,9606.ENSP00000336687,9606.ENSP00000340736,9606.ENSP00000349687,9606.ENSP00000352257,9606.ENSP00000355361,9606.ENSP00000356918,9606.ENSP00000357076,9606.ENSP00000357196,…	CYP51A1,GRN,IGFBP2,HN1L,LANCL2,COX17,GALC,USE1,CXADR,NCSTN,LAMP1,CBX3,GYG1,GM2A,XRCC6,CD47,STX7,TAGLN2,PTPRK,FABP7,TPM3,TSPAN6,FAM175A,CD99,PSMC3IP,PSAP,MGST1,ARGLU1,RPS14,ATP2B1,MECP2,EWSR1,EPHX2,CD63,NPC2,ARPP19
COMPARTMENTS	GOCC:0043231	Intracellular membrane-bounded organelle	43	7476	0.00575174	0.21	0.0105	9606.ENSP00000003100,9606.ENSP00000053867,9606.ENSP00000215659,9606.ENSP00000220822,9606.ENSP00000222219,9606.ENSP00000224807,9606.ENSP00000225969,9606.ENSP00000246024,9606.ENSP00000253048,9606.ENSP00000254770,9606.ENSP00000261070,9606.ENSP00000261304,9606.ENSP00000267484,9606.ENSP00000272217,9606.ENSP00000284878,9606.ENSP00000294785,9606.ENSP00000301585,9606.ENSP00000310520,9606.ENSP00000311648,…	CYP51A1,GRN,MAPK12,GDAP1,DNASE2,SFXN3,MRPL27,TMX4,ZC3H4,LANCL2,COX17,GALC,RTN1,ARL8A,CXADR,NCSTN,ICT1,ERCC4,UGT8,LAMP1,CBX3,GYG1,PALM,GM2A,XRCC6,TPPP,MRPL18,STX7,INA,HMGB3,FAM175A,CD99,PSAP,NCALD,MGST1,ARGLU1,RPS14,MECP2,EWSR1,EPHX2,CD63,NPC2,HDGFRP2
TISSUES	BTO:0003091	Urogenital system	38	6716	0.00565813	0.2	0.0375	9606.ENSP00000003100,9606.ENSP00000053867,9606.ENSP00000218230,9606.ENSP00000233809,9606.ENSP00000248098,9606.ENSP00000254770,9606.ENSP00000261070,9606.ENSP00000261304,9606.ENSP00000263897,9606.ENSP00000284878,9606.ENSP00000294785,9606.ENSP00000333298,9606.ENSP00000336687,9606.ENSP00000340736,9606.ENSP00000349687,9606.ENSP00000352257,9606.ENSP00000355361,9606.ENSP00000356918,9606.ENSP00000357076,…	CYP51A1,GRN,PCSK1N,IGFBP2,HN1L,LANCL2,COX17,GALC,USE1,CXADR,NCSTN,LAMP1,CBX3,GYG1,GM2A,XRCC6,CD47,STX7,TAGLN2,PTPRK,FABP7,TPM3,TSPAN6,FAM175A,CD99,PSMC3IP,PSAP,MGST1,ARGLU1,RPS14,ATP2B1,MECP2,EWSR1,EPHX2,CD63,NPC2,ARPP19,HDGFRP2
COMPARTMENTS	GOCC:0005737	Cytoplasm	43	7871	0.00546309	0.18	0.0349	9606.ENSP00000003100,9606.ENSP00000053867,9606.ENSP00000215659,9606.ENSP00000220822,9606.ENSP00000222219,9606.ENSP00000224807,9606.ENSP00000225969,9606.ENSP00000248098,9606.ENSP00000253048,9606.ENSP00000254770,9606.ENSP00000261070,9606.ENSP00000261304,9606.ENSP00000263897,9606.ENSP00000267484,9606.ENSP00000272217,9606.ENSP00000284878,9606.ENSP00000294785,9606.ENSP00000296755,9606.ENSP00000301585,…	CYP51A1,GRN,MAPK12,GDAP1,DNASE2,SFXN3,MRPL27,HN1L,ZC3H4,LANCL2,COX17,GALC,USE1,RTN1,ARL8A,CXADR,NCSTN,MAP1B,ICT1,UGT8,LAMP1,GYG1,FBXO2,GM2A,XRCC6,TPPP,CD47,MRPL18,STX7,TAGLN2,FABP7,TPM3,INA,CD99,CCDC50,PSAP,NCALD,MGST1,ARGLU1,RPS14,EPHX2,CD63,NPC2
COMPARTMENTS	GOCC:0043227	Membrane-bounded organelle	46	8685	0.00529649	0.17	0.0349	9606.ENSP00000003100,9606.ENSP00000053867,9606.ENSP00000215659,9606.ENSP00000220822,9606.ENSP00000222219,9606.ENSP00000224807,9606.ENSP00000225969,9606.ENSP00000233809,9606.ENSP00000246024,9606.ENSP00000253048,9606.ENSP00000254770,9606.ENSP00000261070,9606.ENSP00000261304,9606.ENSP00000267484,9606.ENSP00000272217,9606.ENSP00000284878,9606.ENSP00000294785,9606.ENSP00000301585,9606.ENSP00000310520,…	CYP51A1,GRN,MAPK12,GDAP1,DNASE2,SFXN3,MRPL27,IGFBP2,TMX4,ZC3H4,LANCL2,COX17,GALC,RTN1,ARL8A,CXADR,NCSTN,ICT1,ERCC4,UGT8,LAMP1,CBX3,GYG1,PALM,GM2A,XRCC6,TPPP,CD47,MRPL18,STX7,INA,HMGB3,TSPAN6,FAM175A,CD99,PSAP,NCALD,MGST1,ARGLU1,RPS14,MECP2,EWSR1,EPHX2,CD63,NPC2,HDGFRP2
GO Component	GO:0043231	Intracellular membrane-bounded organelle	54	10761	0.00501812	0.15	0.0089	9606.ENSP00000003100,9606.ENSP00000053867,9606.ENSP00000215659,9606.ENSP00000218230,9606.ENSP00000220822,9606.ENSP00000222219,9606.ENSP00000224807,9606.ENSP00000225969,9606.ENSP00000246024,9606.ENSP00000248098,9606.ENSP00000253048,9606.ENSP00000254770,9606.ENSP00000261070,9606.ENSP00000261304,9606.ENSP00000263897,9606.ENSP00000267484,9606.ENSP00000272217,9606.ENSP00000284878,9606.ENSP00000294785,…	CYP51A1,GRN,MAPK12,PCSK1N,GDAP1,DNASE2,SFXN3,MRPL27,TMX4,HN1L,ZC3H4,LANCL2,COX17,GALC,USE1,RTN1,ARL8A,CXADR,NCSTN,ICT1,ERCC4,UGT8,SCAMP4,ATAT1,LAMP1,CBX3,GYG1,PALM,FBXO2,GM2A,XRCC6,TPPP,MRPL18,STX7,PTPRK,FABP7,HMGB3,PKIG,FAM175A,PTGFRN,PSMC3IP,PSAP,NCALD,MGST1,ARGLU1,RPS14,ATP2B1,MECP2,EWSR1,EPHX2,CD63,NPC2,ARPP19,HDGFRP2
COMPARTMENTS	GOCC:0005622	Intracellular	56	11202	0.00499911	0.15	0.0083	9606.ENSP00000003100,9606.ENSP00000053867,9606.ENSP00000215659,9606.ENSP00000220822,9606.ENSP00000222219,9606.ENSP00000224807,9606.ENSP00000225969,9606.ENSP00000246024,9606.ENSP00000248098,9606.ENSP00000253048,9606.ENSP00000254770,9606.ENSP00000261070,9606.ENSP00000261304,9606.ENSP00000263897,9606.ENSP00000267484,9606.ENSP00000272217,9606.ENSP00000284878,9606.ENSP00000294785,9606.ENSP00000296755,…	CYP51A1,GRN,MAPK12,GDAP1,DNASE2,SFXN3,MRPL27,TMX4,HN1L,ZC3H4,LANCL2,COX17,GALC,USE1,RTN1,ARL8A,CXADR,NCSTN,MAP1B,ICT1,ERCC4,UGT8,ATAT1,LAMP1,CBX3,GYG1,PALM,FBXO2,GM2A,XRCC6,TPPP,CD47,MRPL18,STX7,TAGLN2,FABP7,TPM3,INA,HMGB3,FAM175A,CD99,CCDC50,PSMC3IP,PSAP,NCALD,MGST1,ARGLU1,RPS14,MECP2,EWSR1,L1TD1,EPHX2,CD63,NPC2,ARPP19,HDGFRP2
COMPARTMENTS	GOCC:0043226	Organelle	50	9848	0.00507717	0.15	0.0349	9606.ENSP00000003100,9606.ENSP00000053867,9606.ENSP00000215659,9606.ENSP00000220822,9606.ENSP00000222219,9606.ENSP00000224807,9606.ENSP00000225969,9606.ENSP00000233809,9606.ENSP00000246024,9606.ENSP00000253048,9606.ENSP00000254770,9606.ENSP00000261070,9606.ENSP00000261304,9606.ENSP00000267484,9606.ENSP00000272217,9606.ENSP00000284878,9606.ENSP00000294785,9606.ENSP00000296755,9606.ENSP00000301585,…	CYP51A1,GRN,MAPK12,GDAP1,DNASE2,SFXN3,MRPL27,IGFBP2,TMX4,ZC3H4,LANCL2,COX17,GALC,RTN1,ARL8A,CXADR,NCSTN,MAP1B,ICT1,ERCC4,UGT8,ATAT1,LAMP1,CBX3,GYG1,PALM,GM2A,XRCC6,TPPP,CD47,MRPL18,STX7,TAGLN2,TPM3,INA,HMGB3,TSPAN6,FAM175A,CD99,PSAP,NCALD,MGST1,ARGLU1,RPS14,MECP2,EWSR1,EPHX2,CD63,NPC2,HDGFRP2
GO Component	GO:0043227	Membrane-bounded organelle	61	12427	0.00490867	0.14	0.0018	9606.ENSP00000003100,9606.ENSP00000053867,9606.ENSP00000215659,9606.ENSP00000218230,9606.ENSP00000220822,9606.ENSP00000222219,9606.ENSP00000224807,9606.ENSP00000225969,9606.ENSP00000233809,9606.ENSP00000246024,9606.ENSP00000248098,9606.ENSP00000253048,9606.ENSP00000254770,9606.ENSP00000258796,9606.ENSP00000261070,9606.ENSP00000261304,9606.ENSP00000263897,9606.ENSP00000265113,9606.ENSP00000267484,…	CYP51A1,GRN,MAPK12,PCSK1N,GDAP1,DNASE2,SFXN3,MRPL27,IGFBP2,TMX4,HN1L,ZC3H4,LANCL2,TTYH3,COX17,GALC,USE1,SLC1A3,RTN1,ARL8A,CXADR,NCSTN,ICT1,ERCC4,UGT8,SCAMP4,ATAT1,LAMP1,CBX3,GYG1,PALM,FBXO2,GM2A,XRCC6,TPPP,CD47,MRPL18,STX7,TAGLN2,PTPRK,FABP7,TPM3,HMGB3,PKIG,TSPAN6,FAM175A,PTGFRN,PSMC3IP,PSAP,NCALD,MGST1,ARGLU1,RPS14,ATP2B1,MECP2,EWSR1,EPHX2,CD63,NPC2,ARPP19,HDGFRP2
GO Component	GO:0005737	Cytoplasm	56	11428	0.00490025	0.14	0.0089	9606.ENSP00000003100,9606.ENSP00000053867,9606.ENSP00000215659,9606.ENSP00000218230,9606.ENSP00000220822,9606.ENSP00000222219,9606.ENSP00000224807,9606.ENSP00000225969,9606.ENSP00000233809,9606.ENSP00000248098,9606.ENSP00000253048,9606.ENSP00000254770,9606.ENSP00000261070,9606.ENSP00000261304,9606.ENSP00000263897,9606.ENSP00000265113,9606.ENSP00000267484,9606.ENSP00000272217,9606.ENSP00000284878,…	CYP51A1,GRN,MAPK12,PCSK1N,GDAP1,DNASE2,SFXN3,MRPL27,IGFBP2,HN1L,ZC3H4,LANCL2,COX17,GALC,USE1,SLC1A3,RTN1,ARL8A,CXADR,NCSTN,MAP1B,ICT1,SCAMP4,ATAT1,LAMP1,GYG1,PALM,FBXO2,GM2A,XRCC6,TPPP,CD47,MRPL18,STX7,TAGLN2,FABP7,TPM3,INA,HMGB3,PKIG,CD99,CCDC50,PTGFRN,PSAP,NCALD,MGST1,ARGLU1,RPS14,PPP1R3G,MECP2,EWSR1,CRIP2,EPHX2,CD63,NPC2,ARPP19
GO Component	GO:0043229	Intracellular organelle	60	12528	0.00478927	0.13	0.0056	9606.ENSP00000003100,9606.ENSP00000053867,9606.ENSP00000215659,9606.ENSP00000218230,9606.ENSP00000220822,9606.ENSP00000222219,9606.ENSP00000224807,9606.ENSP00000225969,9606.ENSP00000233809,9606.ENSP00000246024,9606.ENSP00000248098,9606.ENSP00000253048,9606.ENSP00000254770,9606.ENSP00000261070,9606.ENSP00000261304,9606.ENSP00000263897,9606.ENSP00000265113,9606.ENSP00000267484,9606.ENSP00000272217,…	CYP51A1,GRN,MAPK12,PCSK1N,GDAP1,DNASE2,SFXN3,MRPL27,IGFBP2,TMX4,HN1L,ZC3H4,LANCL2,COX17,GALC,USE1,SLC1A3,RTN1,ARL8A,CXADR,NCSTN,MAP1B,ICT1,ERCC4,UGT8,SCAMP4,ATAT1,LAMP1,CBX3,GYG1,PALM,FBXO2,GM2A,XRCC6,TPPP,CD47,MRPL18,STX7,PTPRK,FABP7,TPM3,INA,HMGB3,PKIG,FAM175A,PTGFRN,PSMC3IP,PSAP,NCALD,MGST1,ARGLU1,RPS14,ATP2B1,MECP2,EWSR1,EPHX2,CD63,NPC2,ARPP19,HDGFRP2
TISSUES	BTO:0001489	Whole body	61	12619	0.00483398	0.13	0.004	9606.ENSP00000003100,9606.ENSP00000053867,9606.ENSP00000215659,9606.ENSP00000218230,9606.ENSP00000220822,9606.ENSP00000224807,9606.ENSP00000233809,9606.ENSP00000246024,9606.ENSP00000248098,9606.ENSP00000253048,9606.ENSP00000254770,9606.ENSP00000258796,9606.ENSP00000261070,9606.ENSP00000261304,9606.ENSP00000263897,9606.ENSP00000265113,9606.ENSP00000267484,9606.ENSP00000272217,9606.ENSP00000284878,…	CYP51A1,GRN,MAPK12,PCSK1N,GDAP1,SFXN3,IGFBP2,TMX4,HN1L,ZC3H4,LANCL2,TTYH3,COX17,GALC,USE1,SLC1A3,RTN1,ARL8A,CXADR,NCSTN,MAP1B,ICT1,ERCC4,UGT8,SCAMP4,LAMP1,CBX3,GYG1,PALM,FBXO2,GM2A,XRCC6,TPPP,CD47,MRPL18,STX7,TAGLN2,PTPRK,FABP7,TPM3,INA,PKIG,TSPAN6,FAM175A,CD99,PTGFRN,PSMC3IP,PSAP,NCALD,MGST1,ARGLU1,RPS14,ATP2B1,MECP2,EWSR1,CRIP2,EPHX2,CD63,NPC2,ARPP19,HDGFRP2
GO Component	GO:0043226	Organelle	63	13515	0.00466149	0.11	0.0048	9606.ENSP00000003100,9606.ENSP00000053867,9606.ENSP00000215659,9606.ENSP00000218230,9606.ENSP00000220822,9606.ENSP00000222219,9606.ENSP00000224807,9606.ENSP00000225969,9606.ENSP00000233809,9606.ENSP00000246024,9606.ENSP00000248098,9606.ENSP00000253048,9606.ENSP00000254770,9606.ENSP00000258796,9606.ENSP00000261070,9606.ENSP00000261304,9606.ENSP00000263897,9606.ENSP00000265113,9606.ENSP00000267484,…	CYP51A1,GRN,MAPK12,PCSK1N,GDAP1,DNASE2,SFXN3,MRPL27,IGFBP2,TMX4,HN1L,ZC3H4,LANCL2,TTYH3,COX17,GALC,USE1,SLC1A3,RTN1,ARL8A,CXADR,NCSTN,MAP1B,ICT1,ERCC4,UGT8,SCAMP4,ATAT1,LAMP1,CBX3,GYG1,PALM,FBXO2,GM2A,XRCC6,TPPP,CD47,MRPL18,STX7,TAGLN2,PTPRK,FABP7,TPM3,INA,HMGB3,PKIG,TSPAN6,FAM175A,PTGFRN,PSMC3IP,PSAP,NCALD,MGST1,ARGLU1,RPS14,ATP2B1,MECP2,EWSR1,EPHX2,CD63,NPC2,ARPP19,HDGFRP2
GO Component	GO:0005622	Intracellular	65	14276	0.0045531	0.1	0.0048	9606.ENSP00000003100,9606.ENSP00000053867,9606.ENSP00000215659,9606.ENSP00000218230,9606.ENSP00000220822,9606.ENSP00000222219,9606.ENSP00000224807,9606.ENSP00000225969,9606.ENSP00000233809,9606.ENSP00000246024,9606.ENSP00000248098,9606.ENSP00000253048,9606.ENSP00000254770,9606.ENSP00000261070,9606.ENSP00000261304,9606.ENSP00000263897,9606.ENSP00000265113,9606.ENSP00000267484,9606.ENSP00000272217,…	CYP51A1,GRN,MAPK12,PCSK1N,GDAP1,DNASE2,SFXN3,MRPL27,IGFBP2,TMX4,HN1L,ZC3H4,LANCL2,COX17,GALC,USE1,SLC1A3,RTN1,ARL8A,CXADR,NCSTN,MAP1B,ICT1,ERCC4,UGT8,SCAMP4,ATAT1,LAMP1,CBX3,GYG1,PALM,FBXO2,GM2A,XRCC6,TPPP,CD47,MRPL18,STX7,TAGLN2,PTPRK,FABP7,TPM3,INA,HMGB3,PKIG,FAM175A,CD99,CCDC50,PTGFRN,PSMC3IP,PSAP,NCALD,MGST1,ARGLU1,RPS14,ATP2B1,PPP1R3G,MECP2,EWSR1,CRIP2,EPHX2,CD63,NPC2,ARPP19,HDGFRP2
TISSUES	BTO:0000042	Animal	67	14895	0.00449815	0.1	0.0028	9606.ENSP00000003100,9606.ENSP00000053867,9606.ENSP00000215659,9606.ENSP00000218230,9606.ENSP00000220822,9606.ENSP00000222219,9606.ENSP00000224807,9606.ENSP00000225969,9606.ENSP00000233809,9606.ENSP00000246024,9606.ENSP00000248098,9606.ENSP00000253048,9606.ENSP00000254770,9606.ENSP00000258796,9606.ENSP00000261070,9606.ENSP00000261304,9606.ENSP00000263897,9606.ENSP00000265113,9606.ENSP00000267484,…	CYP51A1,GRN,MAPK12,PCSK1N,GDAP1,DNASE2,SFXN3,MRPL27,IGFBP2,TMX4,HN1L,ZC3H4,LANCL2,TTYH3,COX17,GALC,USE1,SLC1A3,RTN1,ARL8A,CXADR,NCSTN,MAP1B,ZNF428,ICT1,ERCC4,UGT8,SCAMP4,LAMP1,CBX3,GYG1,PALM,FBXO2,GM2A,XRCC6,TPPP,CD47,MRPL18,STX7,TAGLN2,PTPRK,FABP7,TPM3,INA,HMGB3,PKIG,TSPAN6,FAM175A,CD99,CCDC50,PTGFRN,PSMC3IP,PSAP,NCALD,MGST1,ARGLU1,RPS14,ATP2B1,MECP2,EWSR1,L1TD1,CRIP2,EPHX2,CD63,NPC2,ARPP19,HDGF…

## Sheet: DOWNREGULATED
#category	term ID	term description	observed gene count	background gene count	% Enrichment	strength	false discovery rate	matching proteins in your network (IDs)	matching proteins in your network (labels)
GO Component	GO:0005688	U6 snRNP	2	7	0.285714	2.12	0.0302	9606.ENSP00000302160,9606.ENSP00000422392	LSM3,LSM6
GO Component	GO:0120115	Lsm2-8 complex	2	7	0.285714	2.12	0.0302	9606.ENSP00000302160,9606.ENSP00000422392	LSM3,LSM6
COMPARTMENTS	GOCC:0005688	U6 snRNP	2	7	0.285714	2.12	0.0391	9606.ENSP00000302160,9606.ENSP00000422392	LSM3,LSM6
COMPARTMENTS	GOCC:0120115	Lsm2-8 complex	2	8	0.25	2.07	0.0417	9606.ENSP00000302160,9606.ENSP00000422392	LSM3,LSM6
Pfam	PF01423	LSM domain	3	18	0.166667	1.89	0.0408	9606.ENSP00000215829,9606.ENSP00000302160,9606.ENSP00000422392	SNRPD3,LSM3,LSM6
COMPARTMENTS	GOCC:0046540	U4/U6 x U5 tri-snRNP complex	3	27	0.111111	1.71	0.0137	9606.ENSP00000215829,9606.ENSP00000302160,9606.ENSP00000422392	SNRPD3,LSM3,LSM6
COMPARTMENTS	GOCC:0097526	Spliceosomal tri-snrnp complex	3	27	0.111111	1.71	0.0137	9606.ENSP00000215829,9606.ENSP00000302160,9606.ENSP00000422392	SNRPD3,LSM3,LSM6
GO Component	GO:0046540	U4/U6 x U5 tri-snRNP complex	3	31	0.0967742	1.65	0.0149	9606.ENSP00000215829,9606.ENSP00000302160,9606.ENSP00000422392	SNRPD3,LSM3,LSM6
GO Component	GO:0071005	U2-type precatalytic spliceosome	3	50	0.06	1.45	0.0307	9606.ENSP00000215829,9606.ENSP00000302160,9606.ENSP00000422392	SNRPD3,LSM3,LSM6
COMPARTMENTS	GOCC:0071005	U2-type precatalytic spliceosome	3	50	0.06	1.45	0.0417	9606.ENSP00000215829,9606.ENSP00000302160,9606.ENSP00000422392	SNRPD3,LSM3,LSM6
COMPARTMENTS	GOCC:0071011	Precatalytic spliceosome	3	50	0.06	1.45	0.0417	9606.ENSP00000215829,9606.ENSP00000302160,9606.ENSP00000422392	SNRPD3,LSM3,LSM6
UniProt Keywords	KW-0931	ER-Golgi transport	4	90	0.0444444	1.32	0.0146	9606.ENSP00000274496,9606.ENSP00000311449,9606.ENSP00000362339,9606.ENSP00000449270	YIPF5,RAB6A,SAR1A,COPZ1
KEGG	hsa03040	Spliceosome	5	132	0.0378788	1.25	0.0036	9606.ENSP00000215829,9606.ENSP00000229390,9606.ENSP00000258962,9606.ENSP00000302160,9606.ENSP00000422392	SNRPD3,SRSF9,SRSF1,LSM3,LSM6
UniProt Keywords	KW-0747	Spliceosome	4	137	0.0291971	1.13	0.0392	9606.ENSP00000215829,9606.ENSP00000258962,9606.ENSP00000302160,9606.ENSP00000422392	SNRPD3,SRSF1,LSM3,LSM6
COMPARTMENTS	GOCC:0005681	Spliceosomal complex	4	148	0.027027	1.1	0.0476	9606.ENSP00000215829,9606.ENSP00000258962,9606.ENSP00000302160,9606.ENSP00000422392	SNRPD3,SRSF1,LSM3,LSM6
UniProt Keywords	KW-0508	mRNA splicing	5	268	0.0186567	0.94	0.0392	9606.ENSP00000215829,9606.ENSP00000229390,9606.ENSP00000258962,9606.ENSP00000302160,9606.ENSP00000422392	SNRPD3,SRSF9,SRSF1,LSM3,LSM6
GO Component	GO:0030133	Transport vesicle	6	407	0.014742	0.84	0.0307	9606.ENSP00000311449,9606.ENSP00000353444,9606.ENSP00000360141,9606.ENSP00000361057,9606.ENSP00000362339,9606.ENSP00000449270	RAB6A,RAB5B,GNAS,SURF4,SAR1A,COPZ1
UniProt Keywords	KW-0653	Protein transport	8	611	0.0130933	0.79	0.0146	9606.ENSP00000261889,9606.ENSP00000265388,9606.ENSP00000274496,9606.ENSP00000311449,9606.ENSP00000353444,9606.ENSP00000362339,9606.ENSP00000449270,9606.ENSP00000451962	SNX1,TNPO3,YIPF5,RAB6A,RAB5B,SAR1A,COPZ1,PRAF2
GO Component	GO:0042175	Nuclear outer membrane-endoplasmic reticulum membrane network	9	1107	0.00813008	0.58	0.0494	9606.ENSP00000223215,9606.ENSP00000228506,9606.ENSP00000265388,9606.ENSP00000274496,9606.ENSP00000311449,9606.ENSP00000361057,9606.ENSP00000378046,9606.ENSP00000418401,9606.ENSP00000449270	MEST,MLEC,TNPO3,YIPF5,RAB6A,SURF4,FKBP2,SRPRB,COPZ1
COMPARTMENTS	GOCC:0098805	Whole membrane	10	1219	0.00820345	0.58	0.0417	9606.ENSP00000223136,9606.ENSP00000228506,9606.ENSP00000261889,9606.ENSP00000265388,9606.ENSP00000311449,9606.ENSP00000353444,9606.ENSP00000361057,9606.ENSP00000362339,9606.ENSP00000447650,9606.ENSP00000449270	FIS1,MLEC,SNX1,TNPO3,RAB6A,RAB5B,SURF4,SAR1A,RT14,COPZ1
COMPARTMENTS	GOCC:0098588	Bounding membrane of organelle	11	1416	0.00776836	0.56	0.0391	9606.ENSP00000223136,9606.ENSP00000228506,9606.ENSP00000261889,9606.ENSP00000311449,9606.ENSP00000353444,9606.ENSP00000360141,9606.ENSP00000361057,9606.ENSP00000362339,9606.ENSP00000418401,9606.ENSP00000447650,9606.ENSP00000449270	FIS1,MLEC,SNX1,RAB6A,RAB5B,GNAS,SURF4,SAR1A,SRPRB,RT14,COPZ1
TISSUES	BTO:0000759	Liver	13	1882	0.00690755	0.51	0.0408	9606.ENSP00000223136,9606.ENSP00000226253,9606.ENSP00000228506,9606.ENSP00000258962,9606.ENSP00000263038,9606.ENSP00000263556,9606.ENSP00000265838,9606.ENSP00000346173,9606.ENSP00000360141,9606.ENSP00000362339,9606.ENSP00000378046,9606.ENSP00000418401,9606.ENSP00000449270	FIS1,ALDOC,MLEC,SRSF1,PHYH,P4HA1,ACAT1,ETFB,GNAS,SAR1A,FKBP2,SRPRB,COPZ1
TISSUES	BTO:0000345	Digestive gland	18	2645	0.00680529	0.5	0.006	9606.ENSP00000223136,9606.ENSP00000226253,9606.ENSP00000228506,9606.ENSP00000229390,9606.ENSP00000258962,9606.ENSP00000261889,9606.ENSP00000263038,9606.ENSP00000263556,9606.ENSP00000265838,9606.ENSP00000274496,9606.ENSP00000311449,9606.ENSP00000346173,9606.ENSP00000360141,9606.ENSP00000361057,9606.ENSP00000362339,9606.ENSP00000378046,9606.ENSP00000418401,9606.ENSP00000449270	FIS1,ALDOC,MLEC,SRSF9,SRSF1,SNX1,PHYH,P4HA1,ACAT1,YIPF5,RAB6A,ETFB,GNAS,SURF4,SAR1A,FKBP2,SRPRB,COPZ1
UniProt Keywords	KW-0007	Acetylation	20	3341	0.00598623	0.45	0.0033	9606.ENSP00000215829,9606.ENSP00000223136,9606.ENSP00000226253,9606.ENSP00000253023,9606.ENSP00000258962,9606.ENSP00000261889,9606.ENSP00000265388,9606.ENSP00000265838,9606.ENSP00000267973,9606.ENSP00000302160,9606.ENSP00000306362,9606.ENSP00000308405,9606.ENSP00000311449,9606.ENSP00000317579,9606.ENSP00000346173,9606.ENSP00000353444,9606.ENSP00000417573,9606.ENSP00000422392,9606.ENSP00000446828,…	SNRPD3,FIS1,ALDOC,UBE2M,SRSF1,SNX1,TNPO3,ACAT1,WDR61,LSM3,TBCA,H2AFV,RAB6A,C16orf58,ETFB,RAB5B,YIPF6,LSM6,BPNT1,COPZ1
TISSUES	BTO:0001491	Viscus	25	5020	0.00498008	0.37	0.006	9606.ENSP00000223136,9606.ENSP00000223215,9606.ENSP00000226253,9606.ENSP00000228506,9606.ENSP00000229390,9606.ENSP00000240055,9606.ENSP00000255390,9606.ENSP00000258962,9606.ENSP00000261889,9606.ENSP00000263038,9606.ENSP00000263556,9606.ENSP00000265388,9606.ENSP00000265838,9606.ENSP00000274496,9606.ENSP00000302160,9606.ENSP00000311449,9606.ENSP00000317579,9606.ENSP00000346173,9606.ENSP00000360141,…	FIS1,MEST,ALDOC,MLEC,SRSF9,NFYB,SCO1,SRSF1,SNX1,PHYH,P4HA1,TNPO3,ACAT1,YIPF5,LSM3,RAB6A,C16orf58,ETFB,GNAS,SAR1A,UFM1,TMUB1,FKBP2,SRPRB,COPZ1
COMPARTMENTS	GOCC:0043231	Intracellular membrane-bounded organelle	34	7476	0.00454789	0.33	4.33e-05	9606.ENSP00000215829,9606.ENSP00000223136,9606.ENSP00000223215,9606.ENSP00000228506,9606.ENSP00000229390,9606.ENSP00000240055,9606.ENSP00000253023,9606.ENSP00000255390,9606.ENSP00000258962,9606.ENSP00000261889,9606.ENSP00000263038,9606.ENSP00000263556,9606.ENSP00000265388,9606.ENSP00000265838,9606.ENSP00000267973,9606.ENSP00000290429,9606.ENSP00000302160,9606.ENSP00000306362,9606.ENSP00000308405,…	SNRPD3,FIS1,MEST,MLEC,SRSF9,NFYB,UBE2M,SCO1,SRSF1,SNX1,PHYH,P4HA1,TNPO3,ACAT1,WDR61,MCAT,LSM3,TBCA,H2AFV,RAB6A,ETFB,RAB5B,RMND1,GNAS,SURF4,SAR1A,UFM1,TBR1,FKBP2,YIPF6,SRPRB,LSM6,RT14,COPZ1
TISSUES	BTO:0001488	Endocrine gland	27	6036	0.00447316	0.32	0.006	9606.ENSP00000223136,9606.ENSP00000223215,9606.ENSP00000226253,9606.ENSP00000228506,9606.ENSP00000229390,9606.ENSP00000255390,9606.ENSP00000258962,9606.ENSP00000261889,9606.ENSP00000263038,9606.ENSP00000263556,9606.ENSP00000265388,9606.ENSP00000265838,9606.ENSP00000267973,9606.ENSP00000274496,9606.ENSP00000306362,9606.ENSP00000311449,9606.ENSP00000317579,9606.ENSP00000332576,9606.ENSP00000346173,…	FIS1,MEST,ALDOC,MLEC,SRSF9,SCO1,SRSF1,SNX1,PHYH,P4HA1,TNPO3,ACAT1,WDR61,YIPF5,TBCA,RAB6A,C16orf58,OSBP2,ETFB,RAB5B,GNAS,SURF4,SAR1A,TMUB1,FKBP2,SRPRB,COPZ1
GO Component	GO:0012505	Endomembrane system	20	4542	0.00440335	0.31	0.0494	9606.ENSP00000223136,9606.ENSP00000223215,9606.ENSP00000226253,9606.ENSP00000228506,9606.ENSP00000261889,9606.ENSP00000263556,9606.ENSP00000265388,9606.ENSP00000274496,9606.ENSP00000311449,9606.ENSP00000353444,9606.ENSP00000360141,9606.ENSP00000361057,9606.ENSP00000362339,9606.ENSP00000368970,9606.ENSP00000376565,9606.ENSP00000378046,9606.ENSP00000417573,9606.ENSP00000418401,9606.ENSP00000449270,…	FIS1,MEST,ALDOC,MLEC,SNX1,P4HA1,TNPO3,YIPF5,RAB6A,RAB5B,GNAS,SURF4,SAR1A,UFM1,TMUB1,FKBP2,YIPF6,SRPRB,COPZ1,PRAF2
TISSUES	BTO:0000522	Gland	29	6602	0.00439261	0.31	0.006	9606.ENSP00000223136,9606.ENSP00000223215,9606.ENSP00000226253,9606.ENSP00000228506,9606.ENSP00000229390,9606.ENSP00000255390,9606.ENSP00000258962,9606.ENSP00000261889,9606.ENSP00000263038,9606.ENSP00000263556,9606.ENSP00000265388,9606.ENSP00000265838,9606.ENSP00000267973,9606.ENSP00000274496,9606.ENSP00000302160,9606.ENSP00000306362,9606.ENSP00000311449,9606.ENSP00000317579,9606.ENSP00000332576,…	FIS1,MEST,ALDOC,MLEC,SRSF9,SCO1,SRSF1,SNX1,PHYH,P4HA1,TNPO3,ACAT1,WDR61,YIPF5,LSM3,TBCA,RAB6A,C16orf58,OSBP2,ETFB,RAB5B,GNAS,SURF4,SAR1A,UFM1,TMUB1,FKBP2,SRPRB,COPZ1
COMPARTMENTS	GOCC:0043227	Membrane-bounded organelle	36	8685	0.00414508	0.29	4.33e-05	9606.ENSP00000215829,9606.ENSP00000223136,9606.ENSP00000223215,9606.ENSP00000226253,9606.ENSP00000228506,9606.ENSP00000229390,9606.ENSP00000240055,9606.ENSP00000253023,9606.ENSP00000255390,9606.ENSP00000258962,9606.ENSP00000261889,9606.ENSP00000263038,9606.ENSP00000263556,9606.ENSP00000265388,9606.ENSP00000265838,9606.ENSP00000267973,9606.ENSP00000274496,9606.ENSP00000290429,9606.ENSP00000302160,…	SNRPD3,FIS1,MEST,ALDOC,MLEC,SRSF9,NFYB,UBE2M,SCO1,SRSF1,SNX1,PHYH,P4HA1,TNPO3,ACAT1,WDR61,YIPF5,MCAT,LSM3,TBCA,H2AFV,RAB6A,ETFB,RAB5B,RMND1,GNAS,SURF4,SAR1A,UFM1,TBR1,FKBP2,YIPF6,SRPRB,LSM6,RT14,COPZ1
COMPARTMENTS	GOCC:0043229	Intracellular organelle	36	9242	0.00389526	0.26	0.0002	9606.ENSP00000215829,9606.ENSP00000223136,9606.ENSP00000223215,9606.ENSP00000226253,9606.ENSP00000228506,9606.ENSP00000229390,9606.ENSP00000240055,9606.ENSP00000253023,9606.ENSP00000255390,9606.ENSP00000258962,9606.ENSP00000261889,9606.ENSP00000263038,9606.ENSP00000263556,9606.ENSP00000265388,9606.ENSP00000265838,9606.ENSP00000267973,9606.ENSP00000274496,9606.ENSP00000290429,9606.ENSP00000302160,…	SNRPD3,FIS1,MEST,ALDOC,MLEC,SRSF9,NFYB,UBE2M,SCO1,SRSF1,SNX1,PHYH,P4HA1,TNPO3,ACAT1,WDR61,YIPF5,MCAT,LSM3,TBCA,H2AFV,RAB6A,ETFB,RAB5B,RMND1,GNAS,SURF4,SAR1A,UFM1,TBR1,FKBP2,YIPF6,SRPRB,LSM6,RT14,COPZ1
COMPARTMENTS	GOCC:0005737	Cytoplasm	30	7871	0.00381146	0.25	0.0137	9606.ENSP00000215829,9606.ENSP00000223136,9606.ENSP00000223215,9606.ENSP00000226253,9606.ENSP00000228506,9606.ENSP00000255390,9606.ENSP00000258962,9606.ENSP00000261889,9606.ENSP00000263038,9606.ENSP00000263556,9606.ENSP00000265838,9606.ENSP00000267973,9606.ENSP00000274496,9606.ENSP00000290429,9606.ENSP00000302160,9606.ENSP00000306362,9606.ENSP00000311449,9606.ENSP00000346173,9606.ENSP00000353444,…	SNRPD3,FIS1,MEST,ALDOC,MLEC,SCO1,SRSF1,SNX1,PHYH,P4HA1,ACAT1,WDR61,YIPF5,MCAT,LSM3,TBCA,RAB6A,ETFB,RAB5B,RMND1,GNAS,SURF4,SAR1A,UFM1,FKBP2,YIPF6,SRPRB,LSM6,RT14,COPZ1
COMPARTMENTS	GOCC:0043226	Organelle	36	9848	0.00365556	0.23	0.001	9606.ENSP00000215829,9606.ENSP00000223136,9606.ENSP00000223215,9606.ENSP00000226253,9606.ENSP00000228506,9606.ENSP00000229390,9606.ENSP00000240055,9606.ENSP00000253023,9606.ENSP00000255390,9606.ENSP00000258962,9606.ENSP00000261889,9606.ENSP00000263038,9606.ENSP00000263556,9606.ENSP00000265388,9606.ENSP00000265838,9606.ENSP00000267973,9606.ENSP00000274496,9606.ENSP00000290429,9606.ENSP00000302160,…	SNRPD3,FIS1,MEST,ALDOC,MLEC,SRSF9,NFYB,UBE2M,SCO1,SRSF1,SNX1,PHYH,P4HA1,TNPO3,ACAT1,WDR61,YIPF5,MCAT,LSM3,TBCA,H2AFV,RAB6A,ETFB,RAB5B,RMND1,GNAS,SURF4,SAR1A,UFM1,TBR1,FKBP2,YIPF6,SRPRB,LSM6,RT14,COPZ1
GO Component	GO:0043231	Intracellular membrane-bounded organelle	36	10761	0.00334541	0.19	0.0149	9606.ENSP00000215829,9606.ENSP00000223136,9606.ENSP00000223215,9606.ENSP00000228506,9606.ENSP00000229390,9606.ENSP00000240055,9606.ENSP00000253023,9606.ENSP00000255390,9606.ENSP00000258962,9606.ENSP00000261889,9606.ENSP00000263038,9606.ENSP00000263556,9606.ENSP00000265388,9606.ENSP00000265838,9606.ENSP00000267973,9606.ENSP00000274496,9606.ENSP00000290429,9606.ENSP00000302160,9606.ENSP00000306362,…	SNRPD3,FIS1,MEST,MLEC,SRSF9,NFYB,UBE2M,SCO1,SRSF1,SNX1,PHYH,P4HA1,TNPO3,ACAT1,WDR61,YIPF5,MCAT,LSM3,TBCA,H2AFV,RAB6A,OSBP2,ETFB,RAB5B,RMND1,GNAS,SURF4,SAR1A,UFM1,TBR1,TMUB1,FKBP2,YIPF6,LSM6,RT14,COPZ1
COMPARTMENTS	GOCC:0005622	Intracellular	37	11202	0.00330298	0.19	0.0075	9606.ENSP00000215829,9606.ENSP00000223136,9606.ENSP00000223215,9606.ENSP00000226253,9606.ENSP00000228506,9606.ENSP00000229390,9606.ENSP00000240055,9606.ENSP00000253023,9606.ENSP00000255390,9606.ENSP00000258962,9606.ENSP00000261889,9606.ENSP00000263038,9606.ENSP00000263556,9606.ENSP00000265388,9606.ENSP00000265838,9606.ENSP00000267973,9606.ENSP00000274496,9606.ENSP00000290429,9606.ENSP00000302160,…	SNRPD3,FIS1,MEST,ALDOC,MLEC,SRSF9,NFYB,UBE2M,SCO1,SRSF1,SNX1,PHYH,P4HA1,TNPO3,ACAT1,WDR61,YIPF5,MCAT,LSM3,TBCA,H2AFV,RAB6A,ETFB,RAB5B,RMND1,GNAS,SURF4,SAR1A,UFM1,TBR1,FKBP2,YIPF6,SRPRB,LSM6,BPNT1,RT14,COPZ1
GO Component	GO:0043227	Membrane-bounded organelle	40	12427	0.0032188	0.18	0.0028	9606.ENSP00000215829,9606.ENSP00000223136,9606.ENSP00000223215,9606.ENSP00000226253,9606.ENSP00000228506,9606.ENSP00000229390,9606.ENSP00000240055,9606.ENSP00000253023,9606.ENSP00000255390,9606.ENSP00000258962,9606.ENSP00000261889,9606.ENSP00000263038,9606.ENSP00000263556,9606.ENSP00000265388,9606.ENSP00000265838,9606.ENSP00000267973,9606.ENSP00000274496,9606.ENSP00000290429,9606.ENSP00000302160,…	SNRPD3,FIS1,MEST,ALDOC,MLEC,SRSF9,NFYB,UBE2M,SCO1,SRSF1,SNX1,PHYH,P4HA1,TNPO3,ACAT1,WDR61,YIPF5,MCAT,LSM3,PPIC,TBCA,H2AFV,RAB6A,OSBP2,ETFB,RAB5B,RMND1,GNAS,SURF4,SAR1A,UFM1,TBR1,TMUB1,FKBP2,YIPF6,SRPRB,LSM6,RT14,COPZ1,PRAF2
GO Component	GO:0005737	Cytoplasm	37	11428	0.00323766	0.18	0.0149	9606.ENSP00000215829,9606.ENSP00000223136,9606.ENSP00000223215,9606.ENSP00000226253,9606.ENSP00000228506,9606.ENSP00000253023,9606.ENSP00000255390,9606.ENSP00000258962,9606.ENSP00000261889,9606.ENSP00000263038,9606.ENSP00000263556,9606.ENSP00000265388,9606.ENSP00000265838,9606.ENSP00000267973,9606.ENSP00000274496,9606.ENSP00000290429,9606.ENSP00000302160,9606.ENSP00000303057,9606.ENSP00000306362,…	SNRPD3,FIS1,MEST,ALDOC,MLEC,UBE2M,SCO1,SRSF1,SNX1,PHYH,P4HA1,TNPO3,ACAT1,WDR61,YIPF5,MCAT,LSM3,PPIC,TBCA,RAB6A,OSBP2,ETFB,RAB5B,RMND1,GNAS,SURF4,SAR1A,UFM1,TMUB1,FKBP2,YIPF6,SRPRB,LSM6,BPNT1,RT14,COPZ1,PRAF2
GO Component	GO:0043229	Intracellular organelle	39	12528	0.00311303	0.16	0.0149	9606.ENSP00000215829,9606.ENSP00000223136,9606.ENSP00000223215,9606.ENSP00000226253,9606.ENSP00000228506,9606.ENSP00000229390,9606.ENSP00000240055,9606.ENSP00000253023,9606.ENSP00000255390,9606.ENSP00000258962,9606.ENSP00000261889,9606.ENSP00000263038,9606.ENSP00000263556,9606.ENSP00000265388,9606.ENSP00000265838,9606.ENSP00000267973,9606.ENSP00000274496,9606.ENSP00000290429,9606.ENSP00000302160,…	SNRPD3,FIS1,MEST,ALDOC,MLEC,SRSF9,NFYB,UBE2M,SCO1,SRSF1,SNX1,PHYH,P4HA1,TNPO3,ACAT1,WDR61,YIPF5,MCAT,LSM3,TBCA,H2AFV,RAB6A,OSBP2,ETFB,RAB5B,RMND1,GNAS,SURF4,SAR1A,UFM1,TBR1,TMUB1,FKBP2,YIPF6,SRPRB,LSM6,RT14,COPZ1,PRAF2
GO Component	GO:0005622	Intracellular	41	14276	0.00287195	0.13	0.0149	9606.ENSP00000215829,9606.ENSP00000223136,9606.ENSP00000223215,9606.ENSP00000226253,9606.ENSP00000228506,9606.ENSP00000229390,9606.ENSP00000240055,9606.ENSP00000253023,9606.ENSP00000255390,9606.ENSP00000258962,9606.ENSP00000261889,9606.ENSP00000263038,9606.ENSP00000263556,9606.ENSP00000265388,9606.ENSP00000265838,9606.ENSP00000267973,9606.ENSP00000274496,9606.ENSP00000290429,9606.ENSP00000302160,…	SNRPD3,FIS1,MEST,ALDOC,MLEC,SRSF9,NFYB,UBE2M,SCO1,SRSF1,SNX1,PHYH,P4HA1,TNPO3,ACAT1,WDR61,YIPF5,MCAT,LSM3,PPIC,TBCA,H2AFV,RAB6A,OSBP2,ETFB,RAB5B,RMND1,GNAS,SURF4,SAR1A,UFM1,TBR1,TMUB1,FKBP2,YIPF6,SRPRB,LSM6,BPNT1,RT14,COPZ1,PRAF2

## Sheet: Settings
	Confidence set to high (0.7)
	Disconnected nodes removed
	Only entries with p<0.05 AND %entities mapped >= 10% were retained
