# Supplementary material for: β-Glucocerebrosidase Deficiency Activates an Aberrant Lysosome-Plasma Membrane Axis Responsible for the Onset of Neurodegeneration
Source: Cells. 2022 Jul 29;11(15):2343. doi: 10.3390/cells11152343 (PMC9367513; doi:10.3390/cells11152343)
Supplement: Supplementary file 1 [file cells-11-02343-s001.zip › cells-1804865-supplementary/S3 Data.xlsx]

## Sheet: Sheet1
#category	term ID	term description	observed gene count	background gene count	% Enrichment	strength	false discovery rate	matching proteins in your network (IDs)	matching proteins in your network (labels)
UniProt Keywords	KW-0693	Viral RNA replication	2	2	1	2.44	0.004	9606.ENSP00000305556,9606.ENSP00000352438	PCBP1,PCBP2
GO Process	GO:0033693	Neurofilament bundle assembly	2	3	0.666667	2.26	0.0249	9606.ENSP00000221166,9606.ENSP00000482169	NEFM,NEFL
InterPro	IPR000164	Histone H3/CENP-A	4	7	0.571429	2.2	0.00034	9606.ENSP00000254810,9606.ENSP00000333277,9606.ENSP00000352252,9606.ENSP00000355657	H3F3B,HIST2H3D,HIST1H3J,HIST3H3
GO Function	GO:0031852	Mu-type opioid receptor binding	2	4	0.5	2.14	0.0222	9606.ENSP00000262494,9606.ENSP00000358866	GNAO1,FLNA
GO Process	GO:2000152	Regulation of ubiquitin-specific protease activity	2	5	0.4	2.04	0.04	9606.ENSP00000351777,9606.ENSP00000418770	VCP,PARK7
GO Process	GO:0098885	Modification of postsynaptic actin cytoskeleton	2	6	0.333333	1.96	0.0471	9606.ENSP00000225655,9606.ENSP00000384638	PFN1,CTNNA2
GO Function	GO:0051920	Peroxiredoxin activity	2	7	0.285714	1.9	0.0493	9606.ENSP00000262746,9606.ENSP00000418770	PRDX1,PARK7
GO Component	GO:0005883	Neurofilament	2	8	0.25	1.84	0.0144	9606.ENSP00000221166,9606.ENSP00000482169	NEFM,NEFL
Reactome	HSA-162592	Integration of provirus	2	9	0.222222	1.79	0.0232	9606.ENSP00000352257,9606.ENSP00000419425	XRCC6,PPIA
TISSUES	BTO:0000662	Nasopharynx	2	10	0.2	1.74	0.0172	9606.ENSP00000296930,9606.ENSP00000318195	NPM1,NCL
COMPARTMENTS	GOCC:0005883	Neurofilament	2	10	0.2	1.74	0.048	9606.ENSP00000221166,9606.ENSP00000482169	NEFM,NEFL
Reactome	HSA-8876725	Protein methylation	3	17	0.176471	1.69	0.0038	9606.ENSP00000307940,9606.ENSP00000341885,9606.ENSP00000351777	EEF2,RPS2,VCP
TISSUES	BTO:0000243	Vagina	2	12	0.166667	1.66	0.0231	9606.ENSP00000296930,9606.ENSP00000318195	NPM1,NCL
Reactome	HSA-140342	Apoptosis induced DNA fragmentation	2	13	0.153846	1.63	0.0332	9606.ENSP00000290158,9606.ENSP00000330074	KPNB1,HIST1H1B
GO Function	GO:1990381	Ubiquitin-specific protease binding	3	21	0.142857	1.6	0.0148	9606.ENSP00000351777,9606.ENSP00000418770,9606.ENSP00000479606	VCP,PARK7,CLTC
TISSUES	BTO:0000879	Lateral ventricle	3	21	0.142857	1.6	0.0021	9606.ENSP00000296930,9606.ENSP00000318195,9606.ENSP00000337697	NPM1,NCL,DCX
WikiPathways	WP4553	FBXL10 enhancement of MAP/ERK signaling in diffuse large B-cell lymphoma	3	22	0.136364	1.57	0.0334	9606.ENSP00000254810,9606.ENSP00000333277,9606.ENSP00000352252	H3F3B,HIST2H3D,HIST1H3J
GO Function	GO:0031492	Nucleosomal dna binding	3	23	0.130435	1.56	0.0163	9606.ENSP00000254810,9606.ENSP00000329662,9606.ENSP00000330074	H3F3B,H1FX,HIST1H1B
TISSUES	BTO:0004238	Interstitial cell	8	64	0.125	1.54	7.68e-09	9606.ENSP00000261313,9606.ENSP00000262746,9606.ENSP00000265333,9606.ENSP00000284440,9606.ENSP00000307940,9606.ENSP00000359991,9606.ENSP00000364945,9606.ENSP00000419425	PEBP1,PRDX1,VDAC1,UCHL1,EEF2,PGAM1,DDAH2,PPIA
GO Process	GO:0045109	Intermediate filament organization	3	25	0.12	1.52	0.0261	9606.ENSP00000221166,9606.ENSP00000310861,9606.ENSP00000482169	NEFM,KRT2,NEFL
Reactome	HSA-9646399	Aggrephagy	5	42	0.119048	1.52	0.00016	9606.ENSP00000326042,9606.ENSP00000348965,9606.ENSP00000351777,9606.ENSP00000418770,9606.ENSP00000456206	TUBA3D,DYNC1H1,VCP,PARK7,TUBB8
WikiPathways	WP4320	Effect of progerin on genes involved in Hutchinson-Gilford progeria syndrome	3	25	0.12	1.52	0.0334	9606.ENSP00000254810,9606.ENSP00000333277,9606.ENSP00000352252	H3F3B,HIST2H3D,HIST1H3J
COMPARTMENTS	GOCC:0022627	Cytosolic small ribosomal subunit	4	35	0.114286	1.5	0.001	9606.ENSP00000278572,9606.ENSP00000341885,9606.ENSP00000379888,9606.ENSP00000393241	RPS3,RPS2,RPS8,RPS18
GO Component	GO:0097440	Apical dendrite	2	18	0.111111	1.49	0.0492	9606.ENSP00000353508,9606.ENSP00000358866	MAP2,FLNA
TISSUES	BTO:0004416	Daltons lymphoma cell	2	18	0.111111	1.49	0.0438	9606.ENSP00000296930,9606.ENSP00000404121	NPM1,ILF3
UniProt Keywords	KW-0013	ADP-ribosylation	11	100	0.11	1.48	4.93e-11	9606.ENSP00000254810,9606.ENSP00000262494,9606.ENSP00000277865,9606.ENSP00000290158,9606.ENSP00000296930,9606.ENSP00000307940,9606.ENSP00000312999,9606.ENSP00000333277,9606.ENSP00000352252,9606.ENSP00000352257,9606.ENSP00000355657	H3F3B,GNAO1,GLUD1,KPNB1,NPM1,EEF2,GNAI2,HIST2H3D,HIST1H3J,XRCC6,HIST3H3
UniProt Keywords	KW-0164	Citrullination	7	64	0.109375	1.48	5.58e-07	9606.ENSP00000254810,9606.ENSP00000329662,9606.ENSP00000330074,9606.ENSP00000333277,9606.ENSP00000341885,9606.ENSP00000352252,9606.ENSP00000355657	H3F3B,H1FX,HIST1H1B,HIST2H3D,RPS2,HIST1H3J,HIST3H3
GO Process	GO:0019079	Viral genome replication	3	28	0.107143	1.47	0.0316	9606.ENSP00000305556,9606.ENSP00000351777,9606.ENSP00000352438	PCBP1,VCP,PCBP2
Reactome	HSA-202040	G-protein activation	3	28	0.107143	1.47	0.0098	9606.ENSP00000262494,9606.ENSP00000312999,9606.ENSP00000360021	GNAO1,GNAI2,GNG12
GO Component	GO:0022627	Cytosolic small ribosomal subunit	4	39	0.102564	1.45	0.00072	9606.ENSP00000278572,9606.ENSP00000341885,9606.ENSP00000379888,9606.ENSP00000393241	RPS3,RPS2,RPS8,RPS18
Reactome	HSA-5626467	RHO GTPases activate IQGAPs	3	30	0.1	1.44	0.0113	9606.ENSP00000304669,9606.ENSP00000326042,9606.ENSP00000456206	CTNNA1,TUBA3D,TUBB8
TISSUES	BTO:0001490	Other source	4	40	0.1	1.44	0.00053	9606.ENSP00000348965,9606.ENSP00000358866,9606.ENSP00000361824,9606.ENSP00000479606	DYNC1H1,FLNA,SPTAN1,CLTC
Reactome	HSA-6814122	Cooperation of PDCL (PhLP1) and TRiC/CCT in G-protein beta folding	4	42	0.0952381	1.42	0.0026	9606.ENSP00000262494,9606.ENSP00000299300,9606.ENSP00000312999,9606.ENSP00000360021	GNAO1,CCT2,GNAI2,GNG12
GO Component	GO:0005834	Heterotrimeric g-protein complex	3	33	0.0909091	1.4	0.0085	9606.ENSP00000262494,9606.ENSP00000312999,9606.ENSP00000360021	GNAO1,GNAI2,GNG12
GO Process	GO:0051084	De novo posttranslational protein folding	3	34	0.0882353	1.39	0.044	9606.ENSP00000216218,9606.ENSP00000233893,9606.ENSP00000299300	ST13,HSPE1,CCT2
TISSUES	BTO:0000545	Gut	5	56	0.0892857	1.39	8.23e-05	9606.ENSP00000327145,9606.ENSP00000348965,9606.ENSP00000358866,9606.ENSP00000361824,9606.ENSP00000479606	FLNC,DYNC1H1,FLNA,SPTAN1,CLTC
TISSUES	BTO:0000255	Brain cell line	12	145	0.0827586	1.36	1.86e-11	9606.ENSP00000221166,9606.ENSP00000261313,9606.ENSP00000262746,9606.ENSP00000265333,9606.ENSP00000284440,9606.ENSP00000299300,9606.ENSP00000351777,9606.ENSP00000352438,9606.ENSP00000359991,9606.ENSP00000418770,9606.ENSP00000419425,9606.ENSP00000482169	NEFM,PEBP1,PRDX1,VDAC1,UCHL1,CCT2,VCP,PCBP2,PGAM1,PARK7,PPIA,NEFL
Reactome	HSA-72695	Formation of the ternary complex, and subsequently, the 43S complex	4	49	0.0816327	1.35	0.0035	9606.ENSP00000278572,9606.ENSP00000341885,9606.ENSP00000379888,9606.ENSP00000393241	RPS3,RPS2,RPS8,RPS18
TISSUES	BTO:0001158	Rectum	5	62	0.0806452	1.35	0.00013	9606.ENSP00000327145,9606.ENSP00000348965,9606.ENSP00000358866,9606.ENSP00000361824,9606.ENSP00000479606	FLNC,DYNC1H1,FLNA,SPTAN1,CLTC
UniProt Keywords	KW-0544	Nucleosome core	4	49	0.0816327	1.35	0.0023	9606.ENSP00000254810,9606.ENSP00000333277,9606.ENSP00000352252,9606.ENSP00000355657	H3F3B,HIST2H3D,HIST1H3J,HIST3H3
GO Component	GO:0000788	Nuclear nucleosome	3	38	0.0789474	1.34	0.0116	9606.ENSP00000254810,9606.ENSP00000352252,9606.ENSP00000355657	H3F3B,HIST1H3J,HIST3H3
Reactome	HSA-6811436	COPI-independent Golgi-to-ER retrograde traffic	4	50	0.08	1.34	0.0035	9606.ENSP00000326042,9606.ENSP00000348965,9606.ENSP00000401010,9606.ENSP00000456206	TUBA3D,DYNC1H1,CAPZB,TUBB8
Reactome	HSA-9663891	Selective autophagy	6	80	0.075	1.32	0.00016	9606.ENSP00000265333,9606.ENSP00000326042,9606.ENSP00000348965,9606.ENSP00000351777,9606.ENSP00000418770,9606.ENSP00000456206	VDAC1,TUBA3D,DYNC1H1,VCP,PARK7,TUBB8
STRING clusters	CL:3638	Nucleosome	5	67	0.0746269	1.31	0.0141	9606.ENSP00000254810,9606.ENSP00000330074,9606.ENSP00000333277,9606.ENSP00000352252,9606.ENSP00000355657	H3F3B,HIST1H1B,HIST2H3D,HIST1H3J,HIST3H3
Reactome	HSA-3371497	HSP90 chaperone cycle for steroid hormone receptors (SHR)	4	54	0.0740741	1.31	0.004	9606.ENSP00000326042,9606.ENSP00000348965,9606.ENSP00000401010,9606.ENSP00000456206	TUBA3D,DYNC1H1,CAPZB,TUBB8
Reactome	HSA-72649	Translation initiation complex formation	4	55	0.0727273	1.3	0.004	9606.ENSP00000278572,9606.ENSP00000341885,9606.ENSP00000379888,9606.ENSP00000393241	RPS3,RPS2,RPS8,RPS18
Reactome	HSA-72702	Ribosomal scanning and start codon recognition	4	55	0.0727273	1.3	0.004	9606.ENSP00000278572,9606.ENSP00000341885,9606.ENSP00000379888,9606.ENSP00000393241	RPS3,RPS2,RPS8,RPS18
STRING clusters	CL:3636	Nucleosome, and primary hyperoxaluria type 1	6	85	0.0705882	1.29	0.0043	9606.ENSP00000254810,9606.ENSP00000329662,9606.ENSP00000330074,9606.ENSP00000333277,9606.ENSP00000352252,9606.ENSP00000355657	H3F3B,H1FX,HIST1H1B,HIST2H3D,HIST1H3J,HIST3H3
Reactome	HSA-9609736	Assembly and cell surface presentation of NMDA receptors	3	42	0.0714286	1.29	0.0209	9606.ENSP00000326042,9606.ENSP00000456206,9606.ENSP00000482169	TUBA3D,TUBB8,NEFL
Reactome	HSA-2299718	Condensation of Prophase Chromosomes	3	43	0.0697674	1.28	0.0212	9606.ENSP00000254810,9606.ENSP00000333277,9606.ENSP00000355657	H3F3B,HIST2H3D,HIST3H3
Reactome	HSA-3899300	SUMOylation of transcription cofactors	3	43	0.0697674	1.28	0.0212	9606.ENSP00000296930,9606.ENSP00000380033,9606.ENSP00000418770	NPM1,DDX17,PARK7
GO Function	GO:0005200	Structural constituent of cytoskeleton	7	104	0.0673077	1.27	4.43e-05	9606.ENSP00000221166,9606.ENSP00000310861,9606.ENSP00000326042,9606.ENSP00000361824,9606.ENSP00000384638,9606.ENSP00000456206,9606.ENSP00000482169	NEFM,KRT2,TUBA3D,SPTAN1,CTNNA2,TUBB8,NEFL
GO Component	GO:0042645	Mitochondrial nucleoid	3	44	0.0681818	1.27	0.0164	9606.ENSP00000265333,9606.ENSP00000325136,9606.ENSP00000419665	VDAC1,HADHB,SSBP1
TISSUES	BTO:0000776	B-lymphocyte	3	44	0.0681818	1.27	0.0139	9606.ENSP00000348965,9606.ENSP00000361824,9606.ENSP00000479606	DYNC1H1,SPTAN1,CLTC
GO Function	GO:0051082	Unfolded protein binding	7	108	0.0648148	1.25	5.17e-05	9606.ENSP00000216218,9606.ENSP00000233893,9606.ENSP00000247461,9606.ENSP00000296930,9606.ENSP00000299300,9606.ENSP00000299767,9606.ENSP00000419425	ST13,HSPE1,CANX,NPM1,CCT2,HSP90B1,PPIA
Reactome	HSA-190828	Gap junction trafficking	3	47	0.0638298	1.25	0.0244	9606.ENSP00000326042,9606.ENSP00000456206,9606.ENSP00000479606	TUBA3D,TUBB8,CLTC
Reactome	HSA-437239	Recycling pathway of L1	3	47	0.0638298	1.25	0.0244	9606.ENSP00000326042,9606.ENSP00000456206,9606.ENSP00000479606	TUBA3D,TUBB8,CLTC
TISSUES	BTO:0000772	Lymphoblast	15	235	0.0638298	1.25	6.67e-13	9606.ENSP00000225655,9606.ENSP00000262746,9606.ENSP00000278572,9606.ENSP00000296930,9606.ENSP00000299300,9606.ENSP00000307940,9606.ENSP00000318195,9606.ENSP00000352257,9606.ENSP00000352438,9606.ENSP00000379888,9606.ENSP00000393241,9606.ENSP00000427687,9606.ENSP00000441875,9606.ENSP00000446955,9606.ENSP00000479606	PFN1,PRDX1,RPS3,NPM1,CCT2,EEF2,NCL,XRCC6,PCBP2,RPS8,RPS18,WDR1,PHB2,MYL6,CLTC
COMPARTMENTS	GOCC:0015935	Small ribosomal subunit	4	63	0.0634921	1.24	0.0071	9606.ENSP00000278572,9606.ENSP00000341885,9606.ENSP00000379888,9606.ENSP00000393241	RPS3,RPS2,RPS8,RPS18
TISSUES	BTO:0001049	Pharynx	4	68	0.0588235	1.21	0.0032	9606.ENSP00000254810,9606.ENSP00000296930,9606.ENSP00000318195,9606.ENSP00000446955	H3F3B,NPM1,NCL,MYL6
GO Process	GO:0032272	Negative regulation of protein polymerization	4	70	0.0571429	1.2	0.0266	9606.ENSP00000225655,9606.ENSP00000353508,9606.ENSP00000361824,9606.ENSP00000401010	PFN1,MAP2,SPTAN1,CAPZB
GO Component	GO:0120111	Neuron projection cytoplasm	5	86	0.0581395	1.2	0.00079	9606.ENSP00000247461,9606.ENSP00000284440,9606.ENSP00000348965,9606.ENSP00000353508,9606.ENSP00000482169	CANX,UCHL1,DYNC1H1,MAP2,NEFL
Reactome	HSA-156902	Peptide chain elongation	5	87	0.0574713	1.2	0.0025	9606.ENSP00000278572,9606.ENSP00000307940,9606.ENSP00000341885,9606.ENSP00000379888,9606.ENSP00000393241	RPS3,EEF2,RPS2,RPS8,RPS18
Reactome	HSA-75153	Apoptotic execution phase	3	52	0.0576923	1.2	0.0286	9606.ENSP00000290158,9606.ENSP00000330074,9606.ENSP00000361824	KPNB1,HIST1H1B,SPTAN1
COMPARTMENTS	GOCC:0000786	Nucleosome	4	70	0.0571429	1.2	0.0101	9606.ENSP00000254810,9606.ENSP00000333277,9606.ENSP00000352252,9606.ENSP00000355657	H3F3B,HIST2H3D,HIST1H3J,HIST3H3
GO Component	GO:0000786	Nucleosome	6	106	0.0566038	1.19	0.00023	9606.ENSP00000254810,9606.ENSP00000329662,9606.ENSP00000330074,9606.ENSP00000333277,9606.ENSP00000352252,9606.ENSP00000355657	H3F3B,H1FX,HIST1H1B,HIST2H3D,HIST1H3J,HIST3H3
Reactome	HSA-112043	PLC beta mediated events	3	53	0.0566038	1.19	0.0297	9606.ENSP00000262494,9606.ENSP00000265563,9606.ENSP00000312999	GNAO1,PRKAR2A,GNAI2
GO Function	GO:0016835	Carbon-oxygen lyase activity	4	72	0.0555556	1.18	0.0222	9606.ENSP00000278572,9606.ENSP00000325136,9606.ENSP00000352257,9606.ENSP00000418770	RPS3,HADHB,XRCC6,PARK7
Reactome	HSA-912446	Meiotic recombination	3	55	0.0545455	1.18	0.0317	9606.ENSP00000254810,9606.ENSP00000333277,9606.ENSP00000355657	H3F3B,HIST2H3D,HIST3H3
Reactome	HSA-390466	Chaperonin-mediated protein folding	5	94	0.0531915	1.17	0.0028	9606.ENSP00000262494,9606.ENSP00000299300,9606.ENSP00000312999,9606.ENSP00000326042,9606.ENSP00000360021	GNAO1,CCT2,GNAI2,TUBA3D,GNG12
UniProt Keywords	KW-0144	Charcot-Marie-Tooth disease	3	56	0.0535714	1.17	0.041	9606.ENSP00000348965,9606.ENSP00000351777,9606.ENSP00000482169	DYNC1H1,VCP,NEFL
GO Process	GO:0006334	Nucleosome assembly	7	135	0.0518519	1.16	0.00069	9606.ENSP00000254810,9606.ENSP00000296930,9606.ENSP00000329662,9606.ENSP00000330074,9606.ENSP00000333277,9606.ENSP00000352252,9606.ENSP00000355657	H3F3B,NPM1,H1FX,HIST1H1B,HIST2H3D,HIST1H3J,HIST3H3
GO Component	GO:1904115	Axon cytoplasm	3	57	0.0526316	1.16	0.0299	9606.ENSP00000284440,9606.ENSP00000348965,9606.ENSP00000482169	UCHL1,DYNC1H1,NEFL
Reactome	HSA-422356	Regulation of insulin secretion	4	78	0.0512821	1.15	0.0112	9606.ENSP00000265563,9606.ENSP00000312999,9606.ENSP00000360021,9606.ENSP00000478061	PRKAR2A,GNAI2,GNG12,MARCKS
Reactome	HSA-2132295	MHC class II antigen presentation	6	120	0.05	1.14	0.00093	9606.ENSP00000247461,9606.ENSP00000326042,9606.ENSP00000348965,9606.ENSP00000401010,9606.ENSP00000456206,9606.ENSP00000479606	CANX,TUBA3D,DYNC1H1,CAPZB,TUBB8,CLTC
Reactome	HSA-373760	L1CAM interactions	6	119	0.0504202	1.14	0.00093	9606.ENSP00000326042,9606.ENSP00000337697,9606.ENSP00000361824,9606.ENSP00000456206,9606.ENSP00000479606,9606.ENSP00000480132	TUBA3D,DCX,SPTAN1,TUBB8,CLTC,NCAM1
Reactome	HSA-6807878	COPI-mediated anterograde transport	5	100	0.05	1.14	0.0035	9606.ENSP00000326042,9606.ENSP00000348965,9606.ENSP00000361824,9606.ENSP00000401010,9606.ENSP00000456206	TUBA3D,DYNC1H1,SPTAN1,CAPZB,TUBB8
Reactome	HSA-438064	Post NMDA receptor activation events	4	79	0.0506329	1.14	0.0113	9606.ENSP00000265563,9606.ENSP00000326042,9606.ENSP00000456206,9606.ENSP00000482169	PRKAR2A,TUBA3D,TUBB8,NEFL
Reactome	HSA-201722	Formation of the beta-catenin:TCF transactivating complex	3	60	0.05	1.14	0.0368	9606.ENSP00000254810,9606.ENSP00000333277,9606.ENSP00000355657	H3F3B,HIST2H3D,HIST3H3
TISSUES	BTO:0001690	B-cell lymphoma cell	7	140	0.05	1.14	3.23e-05	9606.ENSP00000233893,9606.ENSP00000247461,9606.ENSP00000265333,9606.ENSP00000290158,9606.ENSP00000296930,9606.ENSP00000299300,9606.ENSP00000446955	HSPE1,CANX,VDAC1,KPNB1,NPM1,CCT2,MYL6
COMPARTMENTS	GOCC:0044815	DNA packaging complex	4	80	0.05	1.14	0.0161	9606.ENSP00000254810,9606.ENSP00000333277,9606.ENSP00000352252,9606.ENSP00000355657	H3F3B,HIST2H3D,HIST1H3J,HIST3H3
GO Process	GO:0007052	Mitotic spindle organization	4	81	0.0493827	1.13	0.0385	9606.ENSP00000290158,9606.ENSP00000348965,9606.ENSP00000351777,9606.ENSP00000358866	KPNB1,DYNC1H1,VCP,FLNA
TISSUES	BTO:0001033	Prostate cancer cell line	5	102	0.0490196	1.13	0.0011	9606.ENSP00000265563,9606.ENSP00000266732,9606.ENSP00000304669,9606.ENSP00000318195,9606.ENSP00000348316	PRKAR2A,TMPO,CTNNA1,NCL,HN1
GO Function	GO:0045296	Cadherin binding	16	334	0.0479042	1.12	1.57e-10	9606.ENSP00000225655,9606.ENSP00000262746,9606.ENSP00000266732,9606.ENSP00000304669,9606.ENSP00000305556,9606.ENSP00000307940,9606.ENSP00000329662,9606.ENSP00000341885,9606.ENSP00000346762,9606.ENSP00000352252,9606.ENSP00000358866,9606.ENSP00000359225,9606.ENSP00000361824,9606.ENSP00000384638,9606.ENSP00000401010,9606.ENSP00000418770	PFN1,PRDX1,TMPO,CTNNA1,PCBP1,EEF2,H1FX,RPS2,SND1,HIST1H3J,FLNA,CNN3,SPTAN1,CTNNA2,CAPZB,PARK7
GO Component	GO:1904813	ficolin-1-rich granule lumen	6	125	0.048	1.12	0.00037	9606.ENSP00000290158,9606.ENSP00000307940,9606.ENSP00000351777,9606.ENSP00000352257,9606.ENSP00000359991,9606.ENSP00000419425	KPNB1,EEF2,VCP,XRCC6,PGAM1,PPIA
GO Component	GO:0042470	Melanosome	5	104	0.0480769	1.12	0.0017	9606.ENSP00000247461,9606.ENSP00000262746,9606.ENSP00000299767,9606.ENSP00000346762,9606.ENSP00000479606	CANX,PRDX1,HSP90B1,SND1,CLTC
Reactome	HSA-5625740	RHO GTPases activate PKNs	3	63	0.047619	1.12	0.0407	9606.ENSP00000254810,9606.ENSP00000333277,9606.ENSP00000446955	H3F3B,HIST2H3D,MYL6
COMPARTMENTS	GOCC:0101002	ficolin-1-rich granule	6	125	0.048	1.12	0.00079	9606.ENSP00000290158,9606.ENSP00000307940,9606.ENSP00000351777,9606.ENSP00000352257,9606.ENSP00000359991,9606.ENSP00000419425	KPNB1,EEF2,VCP,XRCC6,PGAM1,PPIA
COMPARTMENTS	GOCC:1904813	ficolin-1-rich granule lumen	6	125	0.048	1.12	0.00079	9606.ENSP00000290158,9606.ENSP00000307940,9606.ENSP00000351777,9606.ENSP00000352257,9606.ENSP00000359991,9606.ENSP00000419425	KPNB1,EEF2,VCP,XRCC6,PGAM1,PPIA
Reactome	HSA-163685	Integration of energy metabolism	5	108	0.0462963	1.11	0.004	9606.ENSP00000265563,9606.ENSP00000312999,9606.ENSP00000360021,9606.ENSP00000391481,9606.ENSP00000478061	PRKAR2A,GNAI2,GNG12,TKT,MARCKS
WikiPathways	WP477	Cytoplasmic ribosomal proteins	4	86	0.0465116	1.11	0.043	9606.ENSP00000278572,9606.ENSP00000341885,9606.ENSP00000379888,9606.ENSP00000393241	RPS3,RPS2,RPS8,RPS18
GO Process	GO:0051225	Spindle assembly	4	88	0.0454545	1.1	0.0466	9606.ENSP00000278572,9606.ENSP00000290158,9606.ENSP00000358866,9606.ENSP00000456206	RPS3,KPNB1,FLNA,TUBB8
Reactome	HSA-168255	Influenza Infection	7	154	0.0454545	1.1	0.00034	9606.ENSP00000247461,9606.ENSP00000278572,9606.ENSP00000290158,9606.ENSP00000341885,9606.ENSP00000379888,9606.ENSP00000393241,9606.ENSP00000479606	CANX,RPS3,KPNB1,RPS2,RPS8,RPS18,CLTC
Reactome	HSA-192823	Viral mRNA Translation	4	87	0.045977	1.1	0.0153	9606.ENSP00000278572,9606.ENSP00000341885,9606.ENSP00000379888,9606.ENSP00000393241	RPS3,RPS2,RPS8,RPS18
COMPARTMENTS	GOCC:0022626	Cytosolic ribosome	4	88	0.0454545	1.1	0.0221	9606.ENSP00000278572,9606.ENSP00000341885,9606.ENSP00000379888,9606.ENSP00000393241	RPS3,RPS2,RPS8,RPS18
Reactome	HSA-111885	Opioid Signalling	4	90	0.0444444	1.09	0.0169	9606.ENSP00000262494,9606.ENSP00000265563,9606.ENSP00000312999,9606.ENSP00000360021	GNAO1,PRKAR2A,GNAI2,GNG12
TISSUES	BTO:0000132	Blood platelet	15	337	0.0445104	1.09	8.06e-11	9606.ENSP00000233893,9606.ENSP00000247461,9606.ENSP00000265333,9606.ENSP00000290299,9606.ENSP00000299300,9606.ENSP00000299767,9606.ENSP00000325136,9606.ENSP00000327145,9606.ENSP00000351777,9606.ENSP00000358866,9606.ENSP00000391481,9606.ENSP00000401010,9606.ENSP00000419425,9606.ENSP00000427687,9606.ENSP00000479606	HSPE1,CANX,VDAC1,ATP5O,CCT2,HSP90B1,HADHB,FLNC,VCP,FLNA,TKT,CAPZB,PPIA,WDR1,CLTC
TISSUES	BTO:0000785	Lymphoma cell	9	203	0.044335	1.09	2.43e-06	9606.ENSP00000233893,9606.ENSP00000247461,9606.ENSP00000265333,9606.ENSP00000290158,9606.ENSP00000296930,9606.ENSP00000299300,9606.ENSP00000318195,9606.ENSP00000404121,9606.ENSP00000446955	HSPE1,CANX,VDAC1,KPNB1,NPM1,CCT2,NCL,ILF3,MYL6
Reactome	HSA-2408557	Selenocysteine synthesis	4	91	0.043956	1.08	0.0173	9606.ENSP00000278572,9606.ENSP00000341885,9606.ENSP00000379888,9606.ENSP00000393241	RPS3,RPS2,RPS8,RPS18
Reactome	HSA-72764	Eukaryotic Translation Termination	4	91	0.043956	1.08	0.0173	9606.ENSP00000278572,9606.ENSP00000341885,9606.ENSP00000379888,9606.ENSP00000393241	RPS3,RPS2,RPS8,RPS18
WikiPathways	WP35	G protein signaling pathways	4	91	0.043956	1.08	0.044	9606.ENSP00000262494,9606.ENSP00000265563,9606.ENSP00000312999,9606.ENSP00000360021	GNAO1,PRKAR2A,GNAI2,GNG12
GO Process	GO:0006457	Protein folding	9	213	0.0422535	1.07	0.00019	9606.ENSP00000216218,9606.ENSP00000233893,9606.ENSP00000247461,9606.ENSP00000262494,9606.ENSP00000299300,9606.ENSP00000299767,9606.ENSP00000312999,9606.ENSP00000351777,9606.ENSP00000419425	ST13,HSPE1,CANX,GNAO1,CCT2,HSP90B1,GNAI2,VCP,PPIA
KEGG	hsa05322	Systemic lupus erythematosus	4	93	0.0430108	1.07	0.0284	9606.ENSP00000254810,9606.ENSP00000333277,9606.ENSP00000352252,9606.ENSP00000355657	H3F3B,HIST2H3D,HIST1H3J,HIST3H3
Reactome	HSA-975956	Nonsense Mediated Decay (NMD) independent of the Exon Junction Complex (EJC)	4	93	0.0430108	1.07	0.0173	9606.ENSP00000278572,9606.ENSP00000341885,9606.ENSP00000379888,9606.ENSP00000393241	RPS3,RPS2,RPS8,RPS18
GO Process	GO:0007051	Spindle organization	6	145	0.0413793	1.06	0.0067	9606.ENSP00000278572,9606.ENSP00000290158,9606.ENSP00000348965,9606.ENSP00000351777,9606.ENSP00000358866,9606.ENSP00000456206	RPS3,KPNB1,DYNC1H1,VCP,FLNA,TUBB8
KEGG	hsa05034	Alcoholism	6	144	0.0416667	1.06	0.0057	9606.ENSP00000254810,9606.ENSP00000312999,9606.ENSP00000333277,9606.ENSP00000352252,9606.ENSP00000355657,9606.ENSP00000360021	H3F3B,GNAI2,HIST2H3D,HIST1H3J,HIST3H3,GNG12
TISSUES	BTO:0000849	Melanoma cell line	6	145	0.0413793	1.06	0.0005	9606.ENSP00000247461,9606.ENSP00000262746,9606.ENSP00000299767,9606.ENSP00000346762,9606.ENSP00000404121,9606.ENSP00000479606	CANX,PRDX1,HSP90B1,SND1,ILF3,CLTC
GO Component	GO:0032993	protein-DNA complex	8	195	0.0410256	1.05	5.34e-05	9606.ENSP00000254810,9606.ENSP00000296930,9606.ENSP00000329662,9606.ENSP00000330074,9606.ENSP00000333277,9606.ENSP00000352252,9606.ENSP00000352257,9606.ENSP00000355657	H3F3B,NPM1,H1FX,HIST1H1B,HIST2H3D,HIST1H3J,XRCC6,HIST3H3
Reactome	HSA-72689	Formation of a pool of free 40S subunits	4	99	0.040404	1.05	0.0205	9606.ENSP00000278572,9606.ENSP00000341885,9606.ENSP00000379888,9606.ENSP00000393241	RPS3,RPS2,RPS8,RPS18
Reactome	HSA-9633012	Response of EIF2AK4 (GCN2) to amino acid deficiency	4	99	0.040404	1.05	0.0205	9606.ENSP00000278572,9606.ENSP00000341885,9606.ENSP00000379888,9606.ENSP00000393241	RPS3,RPS2,RPS8,RPS18
TISSUES	BTO:0001629	Left ventricle	3	74	0.0405405	1.05	0.0496	9606.ENSP00000290299,9606.ENSP00000325136,9606.ENSP00000327145	ATP5O,HADHB,FLNC
GO Process	GO:0051494	Negative regulation of cytoskeleton organization	6	152	0.0394737	1.04	0.0078	9606.ENSP00000225655,9606.ENSP00000296930,9606.ENSP00000353508,9606.ENSP00000361824,9606.ENSP00000384638,9606.ENSP00000401010	PFN1,NPM1,MAP2,SPTAN1,CTNNA2,CAPZB
GO Component	GO:0005925	Focal adhesion	16	405	0.0395062	1.04	3.09e-10	9606.ENSP00000225655,9606.ENSP00000265563,9606.ENSP00000278572,9606.ENSP00000296930,9606.ENSP00000299767,9606.ENSP00000304669,9606.ENSP00000327145,9606.ENSP00000341885,9606.ENSP00000352438,9606.ENSP00000358866,9606.ENSP00000359225,9606.ENSP00000379888,9606.ENSP00000393241,9606.ENSP00000419425,9606.ENSP00000478061,9606.ENSP00000479606	PFN1,PRKAR2A,RPS3,NPM1,HSP90B1,CTNNA1,FLNC,RPS2,PCBP2,FLNA,CNN3,RPS8,RPS18,PPIA,MARCKS,CLTC
TISSUES	BTO:0000775	Lymphocyte	26	648	0.0401235	1.04	3.43e-18	9606.ENSP00000225655,9606.ENSP00000262746,9606.ENSP00000265333,9606.ENSP00000265563,9606.ENSP00000266732,9606.ENSP00000278572,9606.ENSP00000296930,9606.ENSP00000299300,9606.ENSP00000305556,9606.ENSP00000307940,9606.ENSP00000310861,9606.ENSP00000318195,9606.ENSP00000341885,9606.ENSP00000348965,9606.ENSP00000352257,9606.ENSP00000352438,9606.ENSP00000358866,9606.ENSP00000361824,9606.ENSP00000379888,…	PFN1,PRDX1,VDAC1,PRKAR2A,TMPO,RPS3,NPM1,CCT2,PCBP1,EEF2,KRT2,NCL,RPS2,DYNC1H1,XRCC6,PCBP2,FLNA,SPTAN1,RPS8,RPS18,ILF3,PPIA,WDR1,PHB2,MYL6,CLTC
STRING clusters	CL:23777	Mixed, incl. g protein signaling pathways, and signal transduction inhibitor	6	153	0.0392157	1.03	0.0216	9606.ENSP00000262494,9606.ENSP00000265563,9606.ENSP00000284440,9606.ENSP00000312999,9606.ENSP00000360021,9606.ENSP00000478061	GNAO1,PRKAR2A,UCHL1,GNAI2,GNG12,MARCKS
Reactome	HSA-983231	Factors involved in megakaryocyte development and platelet production	6	154	0.038961	1.03	0.0027	9606.ENSP00000254810,9606.ENSP00000265563,9606.ENSP00000326042,9606.ENSP00000333277,9606.ENSP00000401010,9606.ENSP00000456206	H3F3B,PRKAR2A,TUBA3D,HIST2H3D,CAPZB,TUBB8
Reactome	HSA-9609690	HCMV Early Events	4	102	0.0392157	1.03	0.0209	9606.ENSP00000326042,9606.ENSP00000333277,9606.ENSP00000348965,9606.ENSP00000456206	TUBA3D,HIST2H3D,DYNC1H1,TUBB8
COMPARTMENTS	GOCC:0005925	Focal adhesion	10	255	0.0392157	1.03	7.29e-06	9606.ENSP00000225655,9606.ENSP00000296930,9606.ENSP00000299767,9606.ENSP00000304669,9606.ENSP00000327145,9606.ENSP00000358866,9606.ENSP00000359225,9606.ENSP00000419425,9606.ENSP00000478061,9606.ENSP00000479606	PFN1,NPM1,HSP90B1,CTNNA1,FLNC,FLNA,CNN3,PPIA,MARCKS,CLTC
GO Process	GO:0019080	Viral gene expression	5	132	0.0378788	1.02	0.0261	9606.ENSP00000278572,9606.ENSP00000341885,9606.ENSP00000352438,9606.ENSP00000379888,9606.ENSP00000393241	RPS3,RPS2,PCBP2,RPS8,RPS18
GO Process	GO:0031333	Negative regulation of protein-containing complex assembly	5	133	0.037594	1.02	0.0261	9606.ENSP00000225655,9606.ENSP00000353508,9606.ENSP00000361824,9606.ENSP00000401010,9606.ENSP00000418770	PFN1,MAP2,SPTAN1,CAPZB,PARK7
COMPARTMENTS	GOCC:0030055	Cell-substrate junction	10	262	0.0381679	1.02	8.6e-06	9606.ENSP00000225655,9606.ENSP00000296930,9606.ENSP00000299767,9606.ENSP00000304669,9606.ENSP00000327145,9606.ENSP00000358866,9606.ENSP00000359225,9606.ENSP00000419425,9606.ENSP00000478061,9606.ENSP00000479606	PFN1,NPM1,HSP90B1,CTNNA1,FLNC,FLNA,CNN3,PPIA,MARCKS,CLTC
Reactome	HSA-156827	L13a-mediated translational silencing of Ceruloplasmin expression	4	108	0.037037	1.01	0.0235	9606.ENSP00000278572,9606.ENSP00000341885,9606.ENSP00000379888,9606.ENSP00000393241	RPS3,RPS2,RPS8,RPS18
TISSUES	BTO:0001073	Hypophysis	5	136	0.0367647	1.01	0.0037	9606.ENSP00000265333,9606.ENSP00000265563,9606.ENSP00000278572,9606.ENSP00000304669,9606.ENSP00000351777	VDAC1,PRKAR2A,RPS3,CTNNA1,VCP
GO Process	GO:0060968	Regulation of gene silencing	5	137	0.0364964	1	0.028	9606.ENSP00000254810,9606.ENSP00000329662,9606.ENSP00000330074,9606.ENSP00000333277,9606.ENSP00000352252	H3F3B,H1FX,HIST1H1B,HIST2H3D,HIST1H3J
Reactome	HSA-72706	GTP hydrolysis and joining of the 60S ribosomal subunit	4	109	0.0366972	1	0.024	9606.ENSP00000278572,9606.ENSP00000341885,9606.ENSP00000379888,9606.ENSP00000393241	RPS3,RPS2,RPS8,RPS18
Reactome	HSA-1799339	SRP-dependent cotranslational protein targeting to membrane	4	110	0.0363636	1	0.0244	9606.ENSP00000278572,9606.ENSP00000341885,9606.ENSP00000379888,9606.ENSP00000393241	RPS3,RPS2,RPS8,RPS18
TISSUES	BTO:0000586	Colonic cancer cell	9	249	0.0361446	1	1.24e-05	9606.ENSP00000278572,9606.ENSP00000296930,9606.ENSP00000304669,9606.ENSP00000318195,9606.ENSP00000346762,9606.ENSP00000379888,9606.ENSP00000380033,9606.ENSP00000393241,9606.ENSP00000441875	RPS3,NPM1,CTNNA1,NCL,SND1,RPS8,DDX17,RPS18,PHB2
GO Function	GO:0051015	Actin filament binding	7	199	0.0351759	0.99	0.0019	9606.ENSP00000304669,9606.ENSP00000307940,9606.ENSP00000358866,9606.ENSP00000384638,9606.ENSP00000401010,9606.ENSP00000427687,9606.ENSP00000478061	CTNNA1,EEF2,FLNA,CTNNA2,CAPZB,WDR1,MARCKS
Reactome	HSA-975957	Nonsense Mediated Decay (NMD) enhanced by the Exon Junction Complex (EJC)	4	113	0.0353982	0.99	0.0258	9606.ENSP00000278572,9606.ENSP00000341885,9606.ENSP00000379888,9606.ENSP00000393241	RPS3,RPS2,RPS8,RPS18
COMPARTMENTS	GOCC:0032993	protein-DNA complex	6	170	0.0352941	0.99	0.0032	9606.ENSP00000254810,9606.ENSP00000296930,9606.ENSP00000333277,9606.ENSP00000352252,9606.ENSP00000352257,9606.ENSP00000355657	H3F3B,NPM1,HIST2H3D,HIST1H3J,XRCC6,HIST3H3
UniProt Keywords	KW-0143	Chaperone	7	196	0.0357143	0.99	0.00053	9606.ENSP00000216218,9606.ENSP00000233893,9606.ENSP00000247461,9606.ENSP00000296930,9606.ENSP00000299300,9606.ENSP00000299767,9606.ENSP00000418770	ST13,HSPE1,CANX,NPM1,CCT2,HSP90B1,PARK7
UniProt Keywords	KW-0379	Hydroxylation	5	140	0.0357143	0.99	0.0072	9606.ENSP00000254810,9606.ENSP00000330074,9606.ENSP00000333277,9606.ENSP00000352252,9606.ENSP00000355657	H3F3B,HIST1H1B,HIST2H3D,HIST1H3J,HIST3H3
GO Process	GO:1902904	Negative regulation of supramolecular fiber organization	5	143	0.034965	0.98	0.0319	9606.ENSP00000225655,9606.ENSP00000353508,9606.ENSP00000361824,9606.ENSP00000384638,9606.ENSP00000401010	PFN1,MAP2,SPTAN1,CTNNA2,CAPZB
TISSUES	BTO:0001129	Prostate gland	15	446	0.0336323	0.97	3.29e-09	9606.ENSP00000262746,9606.ENSP00000278572,9606.ENSP00000296930,9606.ENSP00000299767,9606.ENSP00000304669,9606.ENSP00000307940,9606.ENSP00000327145,9606.ENSP00000341885,9606.ENSP00000351777,9606.ENSP00000352257,9606.ENSP00000358866,9606.ENSP00000359991,9606.ENSP00000379888,9606.ENSP00000419425,9606.ENSP00000446955	PRDX1,RPS3,NPM1,HSP90B1,CTNNA1,EEF2,FLNC,RPS2,VCP,XRCC6,FLNA,PGAM1,RPS8,PPIA,MYL6
GO Process	GO:0050821	Protein stabilization	6	186	0.0322581	0.95	0.0169	9606.ENSP00000225655,9606.ENSP00000299300,9606.ENSP00000330074,9606.ENSP00000358866,9606.ENSP00000418770,9606.ENSP00000441875	PFN1,CCT2,HIST1H1B,FLNA,PARK7,PHB2
TISSUES	BTO:0001271	Leukemia cell	31	949	0.032666	0.95	1.97e-19	9606.ENSP00000225655,9606.ENSP00000247461,9606.ENSP00000254810,9606.ENSP00000261313,9606.ENSP00000262746,9606.ENSP00000265333,9606.ENSP00000278572,9606.ENSP00000290158,9606.ENSP00000296930,9606.ENSP00000299300,9606.ENSP00000299767,9606.ENSP00000305556,9606.ENSP00000307940,9606.ENSP00000318195,9606.ENSP00000329662,9606.ENSP00000330074,9606.ENSP00000348316,9606.ENSP00000351777,9606.ENSP00000352257,…	PFN1,CANX,H3F3B,PEBP1,PRDX1,VDAC1,RPS3,KPNB1,NPM1,CCT2,HSP90B1,PCBP1,EEF2,NCL,H1FX,HIST1H1B,HN1,VCP,XRCC6,PCBP2,PGAM1,RPS8,DDX17,TKT,ILF3,PPIA,SSBP1,WDR1,PHB2,MYL6,CLTC
COMPARTMENTS	GOCC:0070062	Extracellular exosome	12	368	0.0326087	0.95	2.59e-06	9606.ENSP00000233893,9606.ENSP00000247461,9606.ENSP00000262746,9606.ENSP00000299767,9606.ENSP00000307940,9606.ENSP00000318195,9606.ENSP00000351777,9606.ENSP00000352438,9606.ENSP00000418770,9606.ENSP00000419425,9606.ENSP00000478061,9606.ENSP00000479606	HSPE1,CANX,PRDX1,HSP90B1,EEF2,NCL,VCP,PCBP2,PARK7,PPIA,MARCKS,CLTC
Reactome	HSA-114608	Platelet degranulation	4	127	0.0314961	0.94	0.0332	9606.ENSP00000225655,9606.ENSP00000358866,9606.ENSP00000419425,9606.ENSP00000427687	PFN1,FLNA,PPIA,WDR1
Reactome	HSA-195258	RHO GTPase Effectors	9	289	0.0311419	0.93	0.00024	9606.ENSP00000225655,9606.ENSP00000254810,9606.ENSP00000304669,9606.ENSP00000326042,9606.ENSP00000333277,9606.ENSP00000348965,9606.ENSP00000358866,9606.ENSP00000446955,9606.ENSP00000456206	PFN1,H3F3B,CTNNA1,TUBA3D,HIST2H3D,DYNC1H1,FLNA,MYL6,TUBB8
Reactome	HSA-1500931	Cell-Cell communication	4	130	0.0307692	0.93	0.0353	9606.ENSP00000304669,9606.ENSP00000327145,9606.ENSP00000358866,9606.ENSP00000361824	CTNNA1,FLNC,FLNA,SPTAN1
GO Component	GO:0019897	Extrinsic component of plasma membrane	5	166	0.0301205	0.92	0.0106	9606.ENSP00000262494,9606.ENSP00000304669,9606.ENSP00000312999,9606.ENSP00000360021,9606.ENSP00000384638	GNAO1,CTNNA1,GNAI2,GNG12,CTNNA2
TISSUES	BTO:0000988	Pancreas	17	568	0.0299296	0.92	9.39e-10	9606.ENSP00000225655,9606.ENSP00000254810,9606.ENSP00000261313,9606.ENSP00000262746,9606.ENSP00000278572,9606.ENSP00000284440,9606.ENSP00000296930,9606.ENSP00000299767,9606.ENSP00000327145,9606.ENSP00000341885,9606.ENSP00000353508,9606.ENSP00000358866,9606.ENSP00000359991,9606.ENSP00000379888,9606.ENSP00000419425,9606.ENSP00000419665,9606.ENSP00000446955	PFN1,H3F3B,PEBP1,PRDX1,RPS3,UCHL1,NPM1,HSP90B1,FLNC,RPS2,MAP2,FLNA,PGAM1,RPS8,PPIA,SSBP1,MYL6
UniProt Keywords	KW-0009	Actin-binding	8	265	0.0301887	0.92	0.00042	9606.ENSP00000225655,9606.ENSP00000327145,9606.ENSP00000358866,9606.ENSP00000359225,9606.ENSP00000361824,9606.ENSP00000401010,9606.ENSP00000427687,9606.ENSP00000478061	PFN1,FLNC,FLNA,CNN3,SPTAN1,CAPZB,WDR1,MARCKS
GO Process	GO:0019058	Viral life cycle	6	202	0.029703	0.91	0.0216	9606.ENSP00000290158,9606.ENSP00000305556,9606.ENSP00000351777,9606.ENSP00000352438,9606.ENSP00000419425,9606.ENSP00000480132	KPNB1,PCBP1,VCP,PCBP2,PPIA,NCAM1
GO Component	GO:0032838	Plasma membrane bounded cell projection cytoplasm	6	204	0.0294118	0.91	0.0036	9606.ENSP00000247461,9606.ENSP00000284440,9606.ENSP00000337697,9606.ENSP00000348965,9606.ENSP00000353508,9606.ENSP00000482169	CANX,UCHL1,DCX,DYNC1H1,MAP2,NEFL
KEGG	hsa05012	Parkinson disease	7	240	0.0291667	0.91	0.0057	9606.ENSP00000265333,9606.ENSP00000284440,9606.ENSP00000290299,9606.ENSP00000312999,9606.ENSP00000326042,9606.ENSP00000418770,9606.ENSP00000456206	VDAC1,UCHL1,ATP5O,GNAI2,TUBA3D,PARK7,TUBB8
Reactome	HSA-112314	Neurotransmitter receptors and postsynaptic signal transmission	6	203	0.0295567	0.91	0.0064	9606.ENSP00000265563,9606.ENSP00000312999,9606.ENSP00000326042,9606.ENSP00000360021,9606.ENSP00000456206,9606.ENSP00000482169	PRKAR2A,GNAI2,TUBA3D,GNG12,TUBB8,NEFL
Reactome	HSA-5663220	RHO GTPases Activate Formins	4	136	0.0294118	0.91	0.0388	9606.ENSP00000225655,9606.ENSP00000326042,9606.ENSP00000348965,9606.ENSP00000456206	PFN1,TUBA3D,DYNC1H1,TUBB8
TISSUES	BTO:0000180	Cervical carcinoma cell	8	271	0.0295203	0.91	0.00022	9606.ENSP00000247461,9606.ENSP00000265333,9606.ENSP00000290158,9606.ENSP00000296930,9606.ENSP00000318195,9606.ENSP00000352257,9606.ENSP00000404121,9606.ENSP00000441875	CANX,VDAC1,KPNB1,NPM1,NCL,XRCC6,ILF3,PHB2
TISSUES	BTO:0000855	Lymph	5	170	0.0294118	0.91	0.0095	9606.ENSP00000278572,9606.ENSP00000341885,9606.ENSP00000346762,9606.ENSP00000359991,9606.ENSP00000391481	RPS3,RPS2,SND1,PGAM1,TKT
COMPARTMENTS	GOCC:1903561	Extracellular vesicle	13	444	0.0292793	0.91	2.44e-06	9606.ENSP00000233893,9606.ENSP00000247461,9606.ENSP00000262746,9606.ENSP00000299767,9606.ENSP00000307940,9606.ENSP00000318195,9606.ENSP00000351777,9606.ENSP00000352438,9606.ENSP00000358866,9606.ENSP00000418770,9606.ENSP00000419425,9606.ENSP00000478061,9606.ENSP00000479606	HSPE1,CANX,PRDX1,HSP90B1,EEF2,NCL,VCP,PCBP2,FLNA,PARK7,PPIA,MARCKS,CLTC
WikiPathways	WP4352	Ciliary landscape	6	209	0.0287081	0.9	0.0334	9606.ENSP00000221166,9606.ENSP00000254810,9606.ENSP00000348965,9606.ENSP00000394071,9606.ENSP00000446955,9606.ENSP00000482169	NEFM,H3F3B,DYNC1H1,GDI1,MYL6,NEFL
TISSUES	BTO:0000580	Blood cancer cell	32	1098	0.0291439	0.9	5.88e-19	9606.ENSP00000225655,9606.ENSP00000233893,9606.ENSP00000247461,9606.ENSP00000254810,9606.ENSP00000261313,9606.ENSP00000262746,9606.ENSP00000265333,9606.ENSP00000278572,9606.ENSP00000290158,9606.ENSP00000296930,9606.ENSP00000299300,9606.ENSP00000299767,9606.ENSP00000305556,9606.ENSP00000307940,9606.ENSP00000318195,9606.ENSP00000329662,9606.ENSP00000330074,9606.ENSP00000348316,9606.ENSP00000351777,…	PFN1,HSPE1,CANX,H3F3B,PEBP1,PRDX1,VDAC1,RPS3,KPNB1,NPM1,CCT2,HSP90B1,PCBP1,EEF2,NCL,H1FX,HIST1H1B,HN1,VCP,XRCC6,PCBP2,PGAM1,RPS8,DDX17,TKT,ILF3,PPIA,SSBP1,WDR1,PHB2,MYL6,CLTC
TISSUES	BTO:0000140	Bone	4	138	0.0289855	0.9	0.0339	9606.ENSP00000296930,9606.ENSP00000341885,9606.ENSP00000352257,9606.ENSP00000393241	NPM1,RPS2,XRCC6,RPS18
COMPARTMENTS	GOCC:0043230	Extracellular organelle	13	451	0.0288248	0.9	2.59e-06	9606.ENSP00000233893,9606.ENSP00000247461,9606.ENSP00000262746,9606.ENSP00000299767,9606.ENSP00000307940,9606.ENSP00000318195,9606.ENSP00000351777,9606.ENSP00000352438,9606.ENSP00000358866,9606.ENSP00000418770,9606.ENSP00000419425,9606.ENSP00000478061,9606.ENSP00000479606	HSPE1,CANX,PRDX1,HSP90B1,EEF2,NCL,VCP,PCBP2,FLNA,PARK7,PPIA,MARCKS,CLTC
GO Component	GO:0099568	Cytoplasmic region	7	247	0.0283401	0.89	0.0014	9606.ENSP00000247461,9606.ENSP00000284440,9606.ENSP00000337697,9606.ENSP00000348965,9606.ENSP00000353508,9606.ENSP00000384638,9606.ENSP00000482169	CANX,UCHL1,DCX,DYNC1H1,MAP2,CTNNA2,NEFL
GO Component	GO:0005840	Ribosome	6	213	0.028169	0.89	0.0043	9606.ENSP00000247461,9606.ENSP00000278572,9606.ENSP00000307940,9606.ENSP00000341885,9606.ENSP00000379888,9606.ENSP00000393241	CANX,RPS3,EEF2,RPS2,RPS8,RPS18
Reactome	HSA-376176	Signaling by ROBO receptors	6	213	0.028169	0.89	0.0075	9606.ENSP00000225655,9606.ENSP00000265563,9606.ENSP00000278572,9606.ENSP00000341885,9606.ENSP00000379888,9606.ENSP00000393241	PFN1,PRKAR2A,RPS3,RPS2,RPS8,RPS18
Reactome	HSA-3858494	Beta-catenin independent WNT signaling	4	142	0.028169	0.89	0.0443	9606.ENSP00000225655,9606.ENSP00000262494,9606.ENSP00000360021,9606.ENSP00000479606	PFN1,GNAO1,GNG12,CLTC
GO Process	GO:0071103	DNA conformation change	9	328	0.027439	0.88	0.0023	9606.ENSP00000254810,9606.ENSP00000296930,9606.ENSP00000329662,9606.ENSP00000330074,9606.ENSP00000333277,9606.ENSP00000352252,9606.ENSP00000352257,9606.ENSP00000355657,9606.ENSP00000419665	H3F3B,NPM1,H1FX,HIST1H1B,HIST2H3D,HIST1H3J,XRCC6,HIST3H3,SSBP1
GO Function	GO:0003729	mRNA binding	8	289	0.0276817	0.88	0.0022	9606.ENSP00000278572,9606.ENSP00000290341,9606.ENSP00000305556,9606.ENSP00000318195,9606.ENSP00000341885,9606.ENSP00000352438,9606.ENSP00000404121,9606.ENSP00000418770	RPS3,IGF2BP1,PCBP1,NCL,RPS2,PCBP2,ILF3,PARK7
GO Component	GO:0034774	Secretory granule lumen	9	324	0.0277778	0.88	0.00023	9606.ENSP00000290158,9606.ENSP00000299300,9606.ENSP00000307940,9606.ENSP00000348965,9606.ENSP00000351777,9606.ENSP00000352257,9606.ENSP00000359991,9606.ENSP00000361824,9606.ENSP00000419425	KPNB1,CCT2,EEF2,DYNC1H1,VCP,XRCC6,PGAM1,SPTAN1,PPIA
GO Component	GO:0005938	Cell cortex	8	292	0.0273973	0.88	0.00053	9606.ENSP00000225655,9606.ENSP00000318195,9606.ENSP00000348965,9606.ENSP00000358866,9606.ENSP00000361824,9606.ENSP00000384638,9606.ENSP00000427687,9606.ENSP00000478061	PFN1,NCL,DYNC1H1,FLNA,SPTAN1,CTNNA2,WDR1,MARCKS
KEGG	hsa05131	Shigellosis	6	218	0.0275229	0.88	0.0134	9606.ENSP00000225655,9606.ENSP00000254810,9606.ENSP00000265333,9606.ENSP00000333277,9606.ENSP00000352252,9606.ENSP00000355657	PFN1,H3F3B,VDAC1,HIST2H3D,HIST1H3J,HIST3H3
Reactome	HSA-2262752	Cellular responses to stress	15	544	0.0275735	0.88	1.24e-06	9606.ENSP00000216218,9606.ENSP00000254810,9606.ENSP00000262746,9606.ENSP00000278572,9606.ENSP00000326042,9606.ENSP00000330074,9606.ENSP00000333277,9606.ENSP00000341885,9606.ENSP00000348965,9606.ENSP00000351777,9606.ENSP00000355657,9606.ENSP00000379888,9606.ENSP00000393241,9606.ENSP00000401010,9606.ENSP00000456206	ST13,H3F3B,PRDX1,RPS3,TUBA3D,HIST1H1B,HIST2H3D,RPS2,DYNC1H1,VCP,HIST3H3,RPS8,RPS18,CAPZB,TUBB8
Reactome	HSA-6791226	Major pathway of rRNA processing in the nucleolus and cytosol	5	180	0.0277778	0.88	0.0206	9606.ENSP00000278572,9606.ENSP00000318195,9606.ENSP00000341885,9606.ENSP00000379888,9606.ENSP00000393241	RPS3,NCL,RPS2,RPS8,RPS18
TISSUES	BTO:0000421	Connective tissue	24	871	0.0275545	0.88	2.02e-13	9606.ENSP00000247461,9606.ENSP00000254810,9606.ENSP00000261313,9606.ENSP00000262746,9606.ENSP00000265333,9606.ENSP00000277865,9606.ENSP00000284440,9606.ENSP00000296930,9606.ENSP00000299300,9606.ENSP00000305556,9606.ENSP00000307940,9606.ENSP00000325136,9606.ENSP00000327145,9606.ENSP00000341885,9606.ENSP00000352257,9606.ENSP00000352438,9606.ENSP00000359991,9606.ENSP00000364945,9606.ENSP00000393241,…	CANX,H3F3B,PEBP1,PRDX1,VDAC1,GLUD1,UCHL1,NPM1,CCT2,PCBP1,EEF2,HADHB,FLNC,RPS2,XRCC6,PCBP2,PGAM1,DDAH2,RPS18,GDI1,CAPZB,PARK7,PPIA,WDR1
COMPARTMENTS	GOCC:0099513	Polymeric cytoskeletal fiber	9	330	0.0272727	0.88	0.00039	9606.ENSP00000221166,9606.ENSP00000299300,9606.ENSP00000310861,9606.ENSP00000337697,9606.ENSP00000348965,9606.ENSP00000353508,9606.ENSP00000358866,9606.ENSP00000479606,9606.ENSP00000482169	NEFM,CCT2,KRT2,DCX,DYNC1H1,MAP2,FLNA,CLTC,NEFL
GO Process	GO:0032271	Regulation of protein polymerization	6	232	0.0258621	0.85	0.0346	9606.ENSP00000225655,9606.ENSP00000278572,9606.ENSP00000353508,9606.ENSP00000361824,9606.ENSP00000384638,9606.ENSP00000401010	PFN1,RPS3,MAP2,SPTAN1,CTNNA2,CAPZB
TISSUES	BTO:0000763	Lung	30	1162	0.0258176	0.85	2.12e-16	9606.ENSP00000225655,9606.ENSP00000254810,9606.ENSP00000261313,9606.ENSP00000262746,9606.ENSP00000265333,9606.ENSP00000278572,9606.ENSP00000284440,9606.ENSP00000296930,9606.ENSP00000299767,9606.ENSP00000304669,9606.ENSP00000307940,9606.ENSP00000318195,9606.ENSP00000327145,9606.ENSP00000329662,9606.ENSP00000341885,9606.ENSP00000346762,9606.ENSP00000348965,9606.ENSP00000351777,9606.ENSP00000352257,…	PFN1,H3F3B,PEBP1,PRDX1,VDAC1,RPS3,UCHL1,NPM1,HSP90B1,CTNNA1,EEF2,NCL,FLNC,H1FX,RPS2,SND1,DYNC1H1,VCP,XRCC6,PCBP2,FLNA,PGAM1,SPTAN1,RPS8,DDX17,TKT,GDI1,PARK7,PPIA,MYL6
COMPARTMENTS	GOCC:0005874	Microtubule	5	193	0.0259067	0.85	0.0446	9606.ENSP00000299300,9606.ENSP00000337697,9606.ENSP00000348965,9606.ENSP00000353508,9606.ENSP00000479606	CCT2,DCX,DYNC1H1,MAP2,CLTC
GO Function	GO:0003779	Actin binding	11	438	0.0251142	0.84	0.00014	9606.ENSP00000225655,9606.ENSP00000304669,9606.ENSP00000307940,9606.ENSP00000327145,9606.ENSP00000358866,9606.ENSP00000359225,9606.ENSP00000361824,9606.ENSP00000384638,9606.ENSP00000401010,9606.ENSP00000427687,9606.ENSP00000478061	PFN1,CTNNA1,EEF2,FLNC,FLNA,CNN3,SPTAN1,CTNNA2,CAPZB,WDR1,MARCKS
TISSUES	BTO:0001253	Skin	27	1069	0.0252572	0.84	2.23e-14	9606.ENSP00000216218,9606.ENSP00000225655,9606.ENSP00000247461,9606.ENSP00000254810,9606.ENSP00000262746,9606.ENSP00000265333,9606.ENSP00000278572,9606.ENSP00000290158,9606.ENSP00000296930,9606.ENSP00000299767,9606.ENSP00000304669,9606.ENSP00000305556,9606.ENSP00000310861,9606.ENSP00000312999,9606.ENSP00000318195,9606.ENSP00000341885,9606.ENSP00000351777,9606.ENSP00000352257,9606.ENSP00000358866,…	ST13,PFN1,CANX,H3F3B,PRDX1,VDAC1,RPS3,KPNB1,NPM1,HSP90B1,CTNNA1,PCBP1,KRT2,GNAI2,NCL,RPS2,VCP,XRCC6,FLNA,PGAM1,RPS8,DDX17,TKT,GDI1,PPIA,WDR1,PHB2
TISSUES	BTO:0000583	Bone marrow cancer cell	10	395	0.0253165	0.84	5.76e-05	9606.ENSP00000247461,9606.ENSP00000296930,9606.ENSP00000299767,9606.ENSP00000307940,9606.ENSP00000318195,9606.ENSP00000330074,9606.ENSP00000348316,9606.ENSP00000351777,9606.ENSP00000352257,9606.ENSP00000478061	CANX,NPM1,HSP90B1,EEF2,NCL,HIST1H1B,HN1,VCP,XRCC6,MARCKS
GO Process	GO:1902903	Regulation of supramolecular fiber organization	9	368	0.0244565	0.83	0.0041	9606.ENSP00000225655,9606.ENSP00000278572,9606.ENSP00000353508,9606.ENSP00000358866,9606.ENSP00000361824,9606.ENSP00000384638,9606.ENSP00000401010,9606.ENSP00000418770,9606.ENSP00000427687	PFN1,RPS3,MAP2,FLNA,SPTAN1,CTNNA2,CAPZB,PARK7,WDR1
TISSUES	BTO:0000759	Liver	46	1882	0.0244421	0.83	2.12e-26	9606.ENSP00000216218,9606.ENSP00000225655,9606.ENSP00000233893,9606.ENSP00000247461,9606.ENSP00000254810,9606.ENSP00000261313,9606.ENSP00000262746,9606.ENSP00000265333,9606.ENSP00000277865,9606.ENSP00000278572,9606.ENSP00000290158,9606.ENSP00000290299,9606.ENSP00000296930,9606.ENSP00000299300,9606.ENSP00000299767,9606.ENSP00000304669,9606.ENSP00000305556,9606.ENSP00000307940,9606.ENSP00000312999,…	ST13,PFN1,HSPE1,CANX,H3F3B,PEBP1,PRDX1,VDAC1,GLUD1,RPS3,KPNB1,ATP5O,NPM1,CCT2,HSP90B1,CTNNA1,PCBP1,EEF2,GNAI2,NCL,HADHB,FLNC,RPS2,SND1,DYNC1H1,VCP,XRCC6,PCBP2,FLNA,PGAM1,SPTAN1,DDAH2,RPS8,DDX17,TKT,RPS18,ILF3,PARK7,PPIA,SSBP1,WDR1,PHB2,MYL6,MARCKS,CLTC,NCAM1
TISSUES	BTO:0000202	Sense organ	25	1020	0.0245098	0.83	5.85e-13	9606.ENSP00000221166,9606.ENSP00000254810,9606.ENSP00000262746,9606.ENSP00000266732,9606.ENSP00000277865,9606.ENSP00000278572,9606.ENSP00000284440,9606.ENSP00000290158,9606.ENSP00000296930,9606.ENSP00000318195,9606.ENSP00000325136,9606.ENSP00000341885,9606.ENSP00000348965,9606.ENSP00000352257,9606.ENSP00000352438,9606.ENSP00000359991,9606.ENSP00000379888,9606.ENSP00000391481,9606.ENSP00000394071,…	NEFM,H3F3B,PRDX1,TMPO,GLUD1,RPS3,UCHL1,KPNB1,NPM1,NCL,HADHB,RPS2,DYNC1H1,XRCC6,PCBP2,PGAM1,RPS8,TKT,GDI1,CAPZB,PPIA,WDR1,MYL6,MARCKS,CLTC
Reactome	HSA-422475	Axon guidance	13	547	0.023766	0.82	2.85e-05	9606.ENSP00000225655,9606.ENSP00000265563,9606.ENSP00000278572,9606.ENSP00000326042,9606.ENSP00000337697,9606.ENSP00000341885,9606.ENSP00000361824,9606.ENSP00000379888,9606.ENSP00000393241,9606.ENSP00000446955,9606.ENSP00000456206,9606.ENSP00000479606,9606.ENSP00000480132	PFN1,PRKAR2A,RPS3,TUBA3D,DCX,RPS2,SPTAN1,RPS8,RPS18,MYL6,TUBB8,CLTC,NCAM1
Reactome	HSA-1852241	Organelle biogenesis and maintenance	7	290	0.0241379	0.82	0.0059	9606.ENSP00000277865,9606.ENSP00000290299,9606.ENSP00000299300,9606.ENSP00000326042,9606.ENSP00000348965,9606.ENSP00000419665,9606.ENSP00000456206	GLUD1,ATP5O,CCT2,TUBA3D,DYNC1H1,SSBP1,TUBB8
TISSUES	BTO:0000439	Eye	19	786	0.024173	0.82	1.78e-09	9606.ENSP00000221166,9606.ENSP00000254810,9606.ENSP00000262746,9606.ENSP00000277865,9606.ENSP00000278572,9606.ENSP00000290158,9606.ENSP00000296930,9606.ENSP00000318195,9606.ENSP00000341885,9606.ENSP00000348965,9606.ENSP00000352438,9606.ENSP00000359991,9606.ENSP00000391481,9606.ENSP00000394071,9606.ENSP00000401010,9606.ENSP00000419425,9606.ENSP00000427687,9606.ENSP00000446955,9606.ENSP00000479606	NEFM,H3F3B,PRDX1,GLUD1,RPS3,KPNB1,NPM1,NCL,RPS2,DYNC1H1,PCBP2,PGAM1,TKT,GDI1,CAPZB,PPIA,WDR1,MYL6,CLTC
GO Function	GO:0005198	Structural molecule activity	15	635	0.023622	0.81	2.84e-06	9606.ENSP00000221166,9606.ENSP00000278572,9606.ENSP00000304669,9606.ENSP00000310861,9606.ENSP00000326042,9606.ENSP00000341885,9606.ENSP00000353508,9606.ENSP00000361824,9606.ENSP00000379888,9606.ENSP00000384638,9606.ENSP00000393241,9606.ENSP00000446955,9606.ENSP00000456206,9606.ENSP00000479606,9606.ENSP00000482169	NEFM,RPS3,CTNNA1,KRT2,TUBA3D,RPS2,MAP2,SPTAN1,RPS8,CTNNA2,RPS18,MYL6,TUBB8,CLTC,NEFL
GO Component	GO:0070161	Anchoring junction	19	820	0.0231707	0.81	1.18e-08	9606.ENSP00000225655,9606.ENSP00000265563,9606.ENSP00000278572,9606.ENSP00000296930,9606.ENSP00000299767,9606.ENSP00000304669,9606.ENSP00000327145,9606.ENSP00000341885,9606.ENSP00000352438,9606.ENSP00000358866,9606.ENSP00000359225,9606.ENSP00000379888,9606.ENSP00000384638,9606.ENSP00000393241,9606.ENSP00000418770,9606.ENSP00000419425,9606.ENSP00000427687,9606.ENSP00000478061,9606.ENSP00000479606	PFN1,PRKAR2A,RPS3,NPM1,HSP90B1,CTNNA1,FLNC,RPS2,PCBP2,FLNA,CNN3,RPS8,CTNNA2,RPS18,PARK7,PPIA,WDR1,MARCKS,CLTC
Reactome	HSA-195721	Signaling by WNT	7	296	0.0236486	0.81	0.0064	9606.ENSP00000225655,9606.ENSP00000254810,9606.ENSP00000262494,9606.ENSP00000333277,9606.ENSP00000355657,9606.ENSP00000360021,9606.ENSP00000479606	PFN1,H3F3B,GNAO1,HIST2H3D,HIST3H3,GNG12,CLTC
Reactome	HSA-446203	Asparagine N-linked glycosylation	7	300	0.0233333	0.81	0.0067	9606.ENSP00000247461,9606.ENSP00000326042,9606.ENSP00000348965,9606.ENSP00000351777,9606.ENSP00000361824,9606.ENSP00000401010,9606.ENSP00000456206	CANX,TUBA3D,DYNC1H1,VCP,SPTAN1,CAPZB,TUBB8
TISSUES	BTO:0000511	Gastrointestinal tract	39	1680	0.0232143	0.81	2.31e-20	9606.ENSP00000216218,9606.ENSP00000225655,9606.ENSP00000247461,9606.ENSP00000254810,9606.ENSP00000261313,9606.ENSP00000262746,9606.ENSP00000265333,9606.ENSP00000277865,9606.ENSP00000278572,9606.ENSP00000284440,9606.ENSP00000296930,9606.ENSP00000299300,9606.ENSP00000299767,9606.ENSP00000304669,9606.ENSP00000305556,9606.ENSP00000307940,9606.ENSP00000318195,9606.ENSP00000325136,9606.ENSP00000327145,…	ST13,PFN1,CANX,H3F3B,PEBP1,PRDX1,VDAC1,GLUD1,RPS3,UCHL1,NPM1,CCT2,HSP90B1,CTNNA1,PCBP1,EEF2,NCL,HADHB,FLNC,RPS2,DYNC1H1,VCP,HIST1H3J,XRCC6,FLNA,PGAM1,SPTAN1,DDAH2,RPS8,DDX17,TKT,GDI1,CAPZB,ILF3,PARK7,PPIA,WDR1,MYL6,CLTC
TISSUES	BTO:0001175	Retina	7	297	0.023569	0.81	0.0027	9606.ENSP00000221166,9606.ENSP00000254810,9606.ENSP00000318195,9606.ENSP00000348965,9606.ENSP00000394071,9606.ENSP00000401010,9606.ENSP00000479606	NEFM,H3F3B,NCL,DYNC1H1,GDI1,CAPZB,CLTC
TISSUES	BTO:0001279	Spinal cord	5	213	0.0234742	0.81	0.0232	9606.ENSP00000327145,9606.ENSP00000348965,9606.ENSP00000358866,9606.ENSP00000361824,9606.ENSP00000479606	FLNC,DYNC1H1,FLNA,SPTAN1,CLTC
GO Process	GO:0010639	Negative regulation of organelle organization	9	395	0.0227848	0.8	0.006	9606.ENSP00000225655,9606.ENSP00000254810,9606.ENSP00000296930,9606.ENSP00000329662,9606.ENSP00000330074,9606.ENSP00000353508,9606.ENSP00000361824,9606.ENSP00000384638,9606.ENSP00000401010	PFN1,H3F3B,NPM1,H1FX,HIST1H1B,MAP2,SPTAN1,CTNNA2,CAPZB
KEGG	hsa05014	Amyotrophic lateral sclerosis	8	352	0.0227273	0.8	0.0057	9606.ENSP00000221166,9606.ENSP00000225655,9606.ENSP00000265333,9606.ENSP00000290299,9606.ENSP00000326042,9606.ENSP00000351777,9606.ENSP00000456206,9606.ENSP00000482169	NEFM,PFN1,VDAC1,ATP5O,TUBA3D,VCP,TUBB8,NEFL
Reactome	HSA-5663205	Infectious disease	19	826	0.0230024	0.8	2.05e-07	9606.ENSP00000247461,9606.ENSP00000265563,9606.ENSP00000278572,9606.ENSP00000290158,9606.ENSP00000296930,9606.ENSP00000307940,9606.ENSP00000312999,9606.ENSP00000326042,9606.ENSP00000333277,9606.ENSP00000341885,9606.ENSP00000348965,9606.ENSP00000351777,9606.ENSP00000352257,9606.ENSP00000360021,9606.ENSP00000379888,9606.ENSP00000393241,9606.ENSP00000419425,9606.ENSP00000456206,9606.ENSP00000479606	CANX,PRKAR2A,RPS3,KPNB1,NPM1,EEF2,GNAI2,TUBA3D,HIST2H3D,RPS2,DYNC1H1,VCP,XRCC6,GNG12,RPS8,RPS18,PPIA,TUBB8,CLTC
Reactome	HSA-76002	Platelet activation, signaling and aggregation	6	260	0.0230769	0.8	0.0173	9606.ENSP00000225655,9606.ENSP00000312999,9606.ENSP00000358866,9606.ENSP00000360021,9606.ENSP00000419425,9606.ENSP00000427687	PFN1,GNAI2,FLNA,GNG12,PPIA,WDR1
TISSUES	BTO:0000089	Blood	38	1675	0.0226866	0.8	1.93e-19	9606.ENSP00000225655,9606.ENSP00000233893,9606.ENSP00000247461,9606.ENSP00000254810,9606.ENSP00000262746,9606.ENSP00000265333,9606.ENSP00000265563,9606.ENSP00000266732,9606.ENSP00000278572,9606.ENSP00000290299,9606.ENSP00000296930,9606.ENSP00000299300,9606.ENSP00000299767,9606.ENSP00000305556,9606.ENSP00000307940,9606.ENSP00000310861,9606.ENSP00000318195,9606.ENSP00000325136,9606.ENSP00000327145,…	PFN1,HSPE1,CANX,H3F3B,PRDX1,VDAC1,PRKAR2A,TMPO,RPS3,ATP5O,NPM1,CCT2,HSP90B1,PCBP1,EEF2,KRT2,NCL,HADHB,FLNC,RPS2,DYNC1H1,VCP,XRCC6,PCBP2,FLNA,PGAM1,SPTAN1,DDAH2,RPS8,TKT,RPS18,CAPZB,ILF3,PPIA,WDR1,PHB2,MYL6,CLTC
TISSUES	BTO:0001418	Urinary bladder	5	217	0.0230415	0.8	0.0249	9606.ENSP00000262746,9606.ENSP00000325136,9606.ENSP00000327145,9606.ENSP00000348965,9606.ENSP00000358866	PRDX1,HADHB,FLNC,DYNC1H1,FLNA
COMPARTMENTS	GOCC:0070161	Anchoring junction	12	540	0.0222222	0.79	7.43e-05	9606.ENSP00000225655,9606.ENSP00000296930,9606.ENSP00000299767,9606.ENSP00000304669,9606.ENSP00000327145,9606.ENSP00000358866,9606.ENSP00000359225,9606.ENSP00000384638,9606.ENSP00000419425,9606.ENSP00000427687,9606.ENSP00000478061,9606.ENSP00000479606	PFN1,NPM1,HSP90B1,CTNNA1,FLNC,FLNA,CNN3,CTNNA2,PPIA,WDR1,MARCKS,CLTC
GO Component	GO:0036464	Cytoplasmic ribonucleoprotein granule	5	231	0.021645	0.78	0.0358	9606.ENSP00000290158,9606.ENSP00000290341,9606.ENSP00000305556,9606.ENSP00000318195,9606.ENSP00000351777	KPNB1,IGF2BP1,PCBP1,NCL,VCP
TISSUES	BTO:0000123	Bladder	6	274	0.0218978	0.78	0.0112	9606.ENSP00000262746,9606.ENSP00000296930,9606.ENSP00000325136,9606.ENSP00000327145,9606.ENSP00000348965,9606.ENSP00000358866	PRDX1,NPM1,HADHB,FLNC,DYNC1H1,FLNA
TISSUES	BTO:0000753	Lymphoid tissue	32	1496	0.0213904	0.77	1.91e-15	9606.ENSP00000225655,9606.ENSP00000262746,9606.ENSP00000265333,9606.ENSP00000265563,9606.ENSP00000266732,9606.ENSP00000278572,9606.ENSP00000296930,9606.ENSP00000299300,9606.ENSP00000305556,9606.ENSP00000307940,9606.ENSP00000310861,9606.ENSP00000318195,9606.ENSP00000330074,9606.ENSP00000341885,9606.ENSP00000348316,9606.ENSP00000348965,9606.ENSP00000351777,9606.ENSP00000352252,9606.ENSP00000352257,…	PFN1,PRDX1,VDAC1,PRKAR2A,TMPO,RPS3,NPM1,CCT2,PCBP1,EEF2,KRT2,NCL,HIST1H1B,RPS2,HN1,DYNC1H1,VCP,HIST1H3J,XRCC6,PCBP2,FLNA,SPTAN1,RPS8,TKT,RPS18,GDI1,ILF3,PPIA,WDR1,PHB2,MYL6,CLTC
TISSUES	BTO:0000203	Respiratory system	31	1436	0.0215877	0.77	5.35e-15	9606.ENSP00000225655,9606.ENSP00000247461,9606.ENSP00000254810,9606.ENSP00000261313,9606.ENSP00000262746,9606.ENSP00000265333,9606.ENSP00000278572,9606.ENSP00000284440,9606.ENSP00000296930,9606.ENSP00000299767,9606.ENSP00000304669,9606.ENSP00000307940,9606.ENSP00000318195,9606.ENSP00000327145,9606.ENSP00000329662,9606.ENSP00000341885,9606.ENSP00000346762,9606.ENSP00000348965,9606.ENSP00000351777,…	PFN1,CANX,H3F3B,PEBP1,PRDX1,VDAC1,RPS3,UCHL1,NPM1,HSP90B1,CTNNA1,EEF2,NCL,FLNC,H1FX,RPS2,SND1,DYNC1H1,VCP,XRCC6,PCBP2,FLNA,PGAM1,SPTAN1,RPS8,DDX17,TKT,GDI1,PARK7,PPIA,MYL6
UniProt Keywords	KW-0687	Ribonucleoprotein	6	278	0.0215827	0.77	0.0201	9606.ENSP00000278572,9606.ENSP00000305556,9606.ENSP00000341885,9606.ENSP00000352438,9606.ENSP00000379888,9606.ENSP00000393241	RPS3,PCBP1,RPS2,PCBP2,RPS8,RPS18
GO Process	GO:0032535	Regulation of cellular component size	8	383	0.0208877	0.76	0.0185	9606.ENSP00000225655,9606.ENSP00000353508,9606.ENSP00000361824,9606.ENSP00000384638,9606.ENSP00000394071,9606.ENSP00000401010,9606.ENSP00000427687,9606.ENSP00000482169	PFN1,MAP2,SPTAN1,CTNNA2,GDI1,CAPZB,WDR1,NEFL
GO Component	GO:0015629	Actin cytoskeleton	10	477	0.0209644	0.76	0.00042	9606.ENSP00000304669,9606.ENSP00000358866,9606.ENSP00000359225,9606.ENSP00000360021,9606.ENSP00000361824,9606.ENSP00000384638,9606.ENSP00000401010,9606.ENSP00000427687,9606.ENSP00000446955,9606.ENSP00000478061	CTNNA1,FLNA,CNN3,GNG12,SPTAN1,CTNNA2,CAPZB,WDR1,MYL6,MARCKS
WikiPathways	WP3888	VEGFA-VEGFR2 signaling pathway	9	428	0.021028	0.76	0.0184	9606.ENSP00000225655,9606.ENSP00000277865,9606.ENSP00000304669,9606.ENSP00000318195,9606.ENSP00000346762,9606.ENSP00000391481,9606.ENSP00000401010,9606.ENSP00000456206,9606.ENSP00000479606	PFN1,GLUD1,CTNNA1,NCL,SND1,TKT,CAPZB,TUBB8,CLTC
TISSUES	BTO:0000975	Ovary	10	482	0.0207469	0.76	0.0003	9606.ENSP00000278572,9606.ENSP00000307940,9606.ENSP00000327145,9606.ENSP00000341885,9606.ENSP00000351777,9606.ENSP00000358866,9606.ENSP00000401010,9606.ENSP00000446955,9606.ENSP00000479606,9606.ENSP00000480132	RPS3,EEF2,FLNC,RPS2,VCP,FLNA,CAPZB,MYL6,CLTC,NCAM1
GO Process	GO:0016032	Viral process	16	776	0.0206186	0.75	7.25e-05	9606.ENSP00000247461,9606.ENSP00000265333,9606.ENSP00000278572,9606.ENSP00000290158,9606.ENSP00000296930,9606.ENSP00000305556,9606.ENSP00000341885,9606.ENSP00000346762,9606.ENSP00000351777,9606.ENSP00000352257,9606.ENSP00000352438,9606.ENSP00000379888,9606.ENSP00000393241,9606.ENSP00000419425,9606.ENSP00000441875,9606.ENSP00000480132	CANX,VDAC1,RPS3,KPNB1,NPM1,PCBP1,RPS2,SND1,VCP,XRCC6,PCBP2,RPS8,RPS18,PPIA,PHB2,NCAM1
GO Process	GO:0000226	Microtubule cytoskeleton organization	10	492	0.0203252	0.75	0.0059	9606.ENSP00000278572,9606.ENSP00000290158,9606.ENSP00000296930,9606.ENSP00000337697,9606.ENSP00000348965,9606.ENSP00000351777,9606.ENSP00000353508,9606.ENSP00000358866,9606.ENSP00000456206,9606.ENSP00000482169	RPS3,KPNB1,NPM1,DCX,DYNC1H1,VCP,MAP2,FLNA,TUBB8,NEFL
GO Process	GO:0002446	Neutrophil mediated immunity	10	495	0.020202	0.75	0.0059	9606.ENSP00000290158,9606.ENSP00000299300,9606.ENSP00000307940,9606.ENSP00000348965,9606.ENSP00000351777,9606.ENSP00000352257,9606.ENSP00000359991,9606.ENSP00000361824,9606.ENSP00000419425,9606.ENSP00000427687	KPNB1,CCT2,EEF2,DYNC1H1,VCP,XRCC6,PGAM1,SPTAN1,PPIA,WDR1
GO Component	GO:0070062	Extracellular exosome	43	2099	0.0204859	0.75	1.02e-20	9606.ENSP00000216218,9606.ENSP00000225655,9606.ENSP00000233893,9606.ENSP00000247461,9606.ENSP00000254810,9606.ENSP00000261313,9606.ENSP00000262746,9606.ENSP00000265333,9606.ENSP00000265563,9606.ENSP00000278572,9606.ENSP00000290158,9606.ENSP00000299300,9606.ENSP00000299767,9606.ENSP00000305556,9606.ENSP00000307940,9606.ENSP00000310861,9606.ENSP00000312999,9606.ENSP00000318195,9606.ENSP00000333277,…	ST13,PFN1,HSPE1,CANX,H3F3B,PEBP1,PRDX1,VDAC1,PRKAR2A,RPS3,KPNB1,CCT2,HSP90B1,PCBP1,EEF2,KRT2,GNAI2,NCL,HIST2H3D,RPS2,SND1,DYNC1H1,VCP,HIST1H3J,PCBP2,HIST3H3,FLNA,PGAM1,GNG12,SPTAN1,DDAH2,RPS8,TKT,RPS18,CAPZB,PARK7,PPIA,SSBP1,WDR1,MYL6,TUBB8,MARCKS,CLTC
GO Component	GO:0014069	Postsynaptic density	7	344	0.0203488	0.75	0.008	9606.ENSP00000255448,9606.ENSP00000278572,9606.ENSP00000353508,9606.ENSP00000359225,9606.ENSP00000384638,9606.ENSP00000393241,9606.ENSP00000441875	DCLK1,RPS3,MAP2,CNN3,CTNNA2,RPS18,PHB2
TISSUES	BTO:0000345	Digestive gland	54	2645	0.0204159	0.75	3.19e-29	9606.ENSP00000216218,9606.ENSP00000225655,9606.ENSP00000233893,9606.ENSP00000247461,9606.ENSP00000254810,9606.ENSP00000261313,9606.ENSP00000262746,9606.ENSP00000265333,9606.ENSP00000266732,9606.ENSP00000277865,9606.ENSP00000278572,9606.ENSP00000284440,9606.ENSP00000290158,9606.ENSP00000290299,9606.ENSP00000296930,9606.ENSP00000299300,9606.ENSP00000299767,9606.ENSP00000304669,9606.ENSP00000305556,…	ST13,PFN1,HSPE1,CANX,H3F3B,PEBP1,PRDX1,VDAC1,TMPO,GLUD1,RPS3,UCHL1,KPNB1,ATP5O,NPM1,CCT2,HSP90B1,CTNNA1,PCBP1,EEF2,GNAI2,NCL,HADHB,FLNC,H1FX,RPS2,SND1,HN1,DYNC1H1,VCP,XRCC6,PCBP2,MAP2,FLNA,PGAM1,GNG12,SPTAN1,DDAH2,RPS8,DDX17,TKT,RPS18,GDI1,CAPZB,ILF3,PARK7,PPIA,SSBP1,WDR1,PHB2,MYL6,MARCKS,CLTC,NCAM1
COMPARTMENTS	GOCC:0099512	Supramolecular fiber	10	490	0.0204082	0.75	0.001	9606.ENSP00000221166,9606.ENSP00000299300,9606.ENSP00000310861,9606.ENSP00000327145,9606.ENSP00000337697,9606.ENSP00000348965,9606.ENSP00000353508,9606.ENSP00000358866,9606.ENSP00000479606,9606.ENSP00000482169	NEFM,CCT2,KRT2,FLNC,DCX,DYNC1H1,MAP2,FLNA,CLTC,NEFL
GO Process	GO:0051493	Regulation of cytoskeleton organization	11	546	0.0201465	0.74	0.0027	9606.ENSP00000225655,9606.ENSP00000278572,9606.ENSP00000296930,9606.ENSP00000348965,9606.ENSP00000353508,9606.ENSP00000358866,9606.ENSP00000361824,9606.ENSP00000384638,9606.ENSP00000401010,9606.ENSP00000427687,9606.ENSP00000479606	PFN1,RPS3,NPM1,DYNC1H1,MAP2,FLNA,SPTAN1,CTNNA2,CAPZB,WDR1,CLTC
GO Process	GO:0043254	Regulation of protein-containing complex assembly	9	451	0.0199557	0.74	0.0121	9606.ENSP00000225655,9606.ENSP00000254810,9606.ENSP00000278572,9606.ENSP00000351777,9606.ENSP00000353508,9606.ENSP00000361824,9606.ENSP00000384638,9606.ENSP00000401010,9606.ENSP00000418770	PFN1,H3F3B,RPS3,VCP,MAP2,SPTAN1,CTNNA2,CAPZB,PARK7
Reactome	HSA-109582	Hemostasis	12	605	0.0198347	0.74	0.00034	9606.ENSP00000225655,9606.ENSP00000254810,9606.ENSP00000265563,9606.ENSP00000312999,9606.ENSP00000326042,9606.ENSP00000333277,9606.ENSP00000358866,9606.ENSP00000360021,9606.ENSP00000401010,9606.ENSP00000419425,9606.ENSP00000427687,9606.ENSP00000456206	PFN1,H3F3B,PRKAR2A,GNAI2,TUBA3D,HIST2H3D,FLNA,GNG12,CAPZB,PPIA,WDR1,TUBB8
COMPARTMENTS	GOCC:0099081	Supramolecular polymer	10	498	0.0200803	0.74	0.0011	9606.ENSP00000221166,9606.ENSP00000299300,9606.ENSP00000310861,9606.ENSP00000327145,9606.ENSP00000337697,9606.ENSP00000348965,9606.ENSP00000353508,9606.ENSP00000358866,9606.ENSP00000479606,9606.ENSP00000482169	NEFM,CCT2,KRT2,FLNC,DCX,DYNC1H1,MAP2,FLNA,CLTC,NEFL
UniProt Keywords	KW-0488	Methylation	19	962	0.0197505	0.74	1.31e-07	9606.ENSP00000221166,9606.ENSP00000254810,9606.ENSP00000266732,9606.ENSP00000278572,9606.ENSP00000307940,9606.ENSP00000310861,9606.ENSP00000318195,9606.ENSP00000326042,9606.ENSP00000327145,9606.ENSP00000330074,9606.ENSP00000333277,9606.ENSP00000351777,9606.ENSP00000352252,9606.ENSP00000355657,9606.ENSP00000359225,9606.ENSP00000360021,9606.ENSP00000380033,9606.ENSP00000404121,9606.ENSP00000482169	NEFM,H3F3B,TMPO,RPS3,EEF2,KRT2,NCL,TUBA3D,FLNC,HIST1H1B,HIST2H3D,VCP,HIST1H3J,HIST3H3,CNN3,GNG12,DDX17,ILF3,NEFL
UniProt Keywords	KW-0523	Neurodegeneration	7	349	0.0200573	0.74	0.0112	9606.ENSP00000225655,9606.ENSP00000284440,9606.ENSP00000307940,9606.ENSP00000348965,9606.ENSP00000351777,9606.ENSP00000418770,9606.ENSP00000482169	PFN1,UCHL1,EEF2,DYNC1H1,VCP,PARK7,NEFL
GO Function	GO:0003723	RNA binding	32	1649	0.0194057	0.73	9.81e-13	9606.ENSP00000225655,9606.ENSP00000233893,9606.ENSP00000247461,9606.ENSP00000261313,9606.ENSP00000262746,9606.ENSP00000278572,9606.ENSP00000290158,9606.ENSP00000290341,9606.ENSP00000296930,9606.ENSP00000299767,9606.ENSP00000304669,9606.ENSP00000305556,9606.ENSP00000307940,9606.ENSP00000318195,9606.ENSP00000325136,9606.ENSP00000329662,9606.ENSP00000330074,9606.ENSP00000341885,9606.ENSP00000346762,…	PFN1,HSPE1,CANX,PEBP1,PRDX1,RPS3,KPNB1,IGF2BP1,NPM1,HSP90B1,CTNNA1,PCBP1,EEF2,NCL,HADHB,H1FX,HIST1H1B,RPS2,SND1,DYNC1H1,VCP,XRCC6,PCBP2,FLNA,RPS8,DDX17,RPS18,ILF3,PARK7,PPIA,SSBP1,CLTC
GO Process	GO:0061564	Axon development	8	421	0.0190024	0.72	0.027	9606.ENSP00000255448,9606.ENSP00000284440,9606.ENSP00000304669,9606.ENSP00000353508,9606.ENSP00000361824,9606.ENSP00000384638,9606.ENSP00000480132,9606.ENSP00000482169	DCLK1,UCHL1,CTNNA1,MAP2,SPTAN1,CTNNA2,NCAM1,NEFL
Reactome	HSA-6798695	Neutrophil degranulation	9	473	0.0190275	0.72	0.004	9606.ENSP00000290158,9606.ENSP00000299300,9606.ENSP00000307940,9606.ENSP00000348965,9606.ENSP00000351777,9606.ENSP00000352257,9606.ENSP00000359991,9606.ENSP00000361824,9606.ENSP00000419425	KPNB1,CCT2,EEF2,DYNC1H1,VCP,XRCC6,PGAM1,SPTAN1,PPIA
TISSUES	BTO:0000706	Large intestine	13	683	0.0190337	0.72	3.4e-05	9606.ENSP00000216218,9606.ENSP00000225655,9606.ENSP00000296930,9606.ENSP00000304669,9606.ENSP00000307940,9606.ENSP00000325136,9606.ENSP00000327145,9606.ENSP00000341885,9606.ENSP00000348965,9606.ENSP00000358866,9606.ENSP00000361824,9606.ENSP00000427687,9606.ENSP00000479606	ST13,PFN1,NPM1,CTNNA1,EEF2,HADHB,FLNC,RPS2,DYNC1H1,FLNA,SPTAN1,WDR1,CLTC
UniProt Keywords	KW-0158	Chromosome	8	421	0.0190024	0.72	0.007	9606.ENSP00000254810,9606.ENSP00000266732,9606.ENSP00000329662,9606.ENSP00000330074,9606.ENSP00000333277,9606.ENSP00000352252,9606.ENSP00000352257,9606.ENSP00000355657	H3F3B,TMPO,H1FX,HIST1H1B,HIST2H3D,HIST1H3J,XRCC6,HIST3H3
GO Process	GO:0007010	Cytoskeleton organization	21	1126	0.0186501	0.71	4.43e-06	9606.ENSP00000221166,9606.ENSP00000225655,9606.ENSP00000278572,9606.ENSP00000290158,9606.ENSP00000296930,9606.ENSP00000299767,9606.ENSP00000310861,9606.ENSP00000326042,9606.ENSP00000337697,9606.ENSP00000348965,9606.ENSP00000351777,9606.ENSP00000353508,9606.ENSP00000358866,9606.ENSP00000359225,9606.ENSP00000361824,9606.ENSP00000384638,9606.ENSP00000401010,9606.ENSP00000427687,9606.ENSP00000456206,…	NEFM,PFN1,RPS3,KPNB1,NPM1,HSP90B1,KRT2,TUBA3D,DCX,DYNC1H1,VCP,MAP2,FLNA,CNN3,SPTAN1,CTNNA2,CAPZB,WDR1,TUBB8,MARCKS,NEFL
GO Process	GO:0097435	Supramolecular fiber organization	9	480	0.01875	0.71	0.0163	9606.ENSP00000221166,9606.ENSP00000290158,9606.ENSP00000299767,9606.ENSP00000310861,9606.ENSP00000348965,9606.ENSP00000358866,9606.ENSP00000427687,9606.ENSP00000478061,9606.ENSP00000482169	NEFM,KPNB1,HSP90B1,KRT2,DYNC1H1,FLNA,WDR1,MARCKS,NEFL
GO Process	GO:0043312	Neutrophil degranulation	9	484	0.018595	0.71	0.0169	9606.ENSP00000290158,9606.ENSP00000299300,9606.ENSP00000307940,9606.ENSP00000348965,9606.ENSP00000351777,9606.ENSP00000352257,9606.ENSP00000359991,9606.ENSP00000361824,9606.ENSP00000419425	KPNB1,CCT2,EEF2,DYNC1H1,VCP,XRCC6,PGAM1,SPTAN1,PPIA
GO Component	GO:0030424	Axon	12	646	0.0185759	0.71	0.00023	9606.ENSP00000221166,9606.ENSP00000247461,9606.ENSP00000284440,9606.ENSP00000290341,9606.ENSP00000348965,9606.ENSP00000353508,9606.ENSP00000358866,9606.ENSP00000384638,9606.ENSP00000394071,9606.ENSP00000418770,9606.ENSP00000441875,9606.ENSP00000482169	NEFM,CANX,UCHL1,IGF2BP1,DYNC1H1,MAP2,FLNA,CTNNA2,GDI1,PARK7,PHB2,NEFL
GO Component	GO:0045121	Membrane raft	6	324	0.0185185	0.71	0.0283	9606.ENSP00000265333,9606.ENSP00000265563,9606.ENSP00000304669,9606.ENSP00000307940,9606.ENSP00000312999,9606.ENSP00000418770	VDAC1,PRKAR2A,CTNNA1,EEF2,GNAI2,PARK7
Reactome	HSA-68886	M Phase	7	376	0.018617	0.71	0.0185	9606.ENSP00000254810,9606.ENSP00000290158,9606.ENSP00000326042,9606.ENSP00000333277,9606.ENSP00000348965,9606.ENSP00000355657,9606.ENSP00000456206	H3F3B,KPNB1,TUBA3D,HIST2H3D,DYNC1H1,HIST3H3,TUBB8
TISSUES	BTO:0000648	Intestine	23	1249	0.0184147	0.71	2.09e-09	9606.ENSP00000216218,9606.ENSP00000225655,9606.ENSP00000277865,9606.ENSP00000278572,9606.ENSP00000296930,9606.ENSP00000299767,9606.ENSP00000304669,9606.ENSP00000307940,9606.ENSP00000318195,9606.ENSP00000325136,9606.ENSP00000327145,9606.ENSP00000341885,9606.ENSP00000348965,9606.ENSP00000352257,9606.ENSP00000358866,9606.ENSP00000359991,9606.ENSP00000361824,9606.ENSP00000391481,9606.ENSP00000404121,…	ST13,PFN1,GLUD1,RPS3,NPM1,HSP90B1,CTNNA1,EEF2,NCL,HADHB,FLNC,RPS2,DYNC1H1,XRCC6,FLNA,PGAM1,SPTAN1,TKT,ILF3,PPIA,WDR1,MYL6,CLTC
TISSUES	BTO:0001078	Placenta	22	1176	0.0187075	0.71	4.44e-09	9606.ENSP00000225655,9606.ENSP00000247461,9606.ENSP00000254810,9606.ENSP00000261313,9606.ENSP00000277865,9606.ENSP00000278572,9606.ENSP00000296930,9606.ENSP00000299767,9606.ENSP00000304669,9606.ENSP00000341885,9606.ENSP00000346762,9606.ENSP00000348316,9606.ENSP00000348965,9606.ENSP00000351777,9606.ENSP00000352257,9606.ENSP00000359225,9606.ENSP00000359991,9606.ENSP00000379888,9606.ENSP00000404121,…	PFN1,CANX,H3F3B,PEBP1,GLUD1,RPS3,NPM1,HSP90B1,CTNNA1,RPS2,SND1,HN1,DYNC1H1,VCP,XRCC6,CNN3,PGAM1,RPS8,ILF3,PPIA,WDR1,MYL6
TISSUES	BTO:0000671	Kidney	17	941	0.0180659	0.7	1.32e-06	9606.ENSP00000221166,9606.ENSP00000278572,9606.ENSP00000296930,9606.ENSP00000299767,9606.ENSP00000304669,9606.ENSP00000312999,9606.ENSP00000325136,9606.ENSP00000341885,9606.ENSP00000348965,9606.ENSP00000351777,9606.ENSP00000352257,9606.ENSP00000359225,9606.ENSP00000391481,9606.ENSP00000418770,9606.ENSP00000419425,9606.ENSP00000427687,9606.ENSP00000480132	NEFM,RPS3,NPM1,HSP90B1,CTNNA1,GNAI2,HADHB,RPS2,DYNC1H1,VCP,XRCC6,CNN3,TKT,PARK7,PPIA,WDR1,NCAM1
COMPARTMENTS	GOCC:0099080	Supramolecular complex	14	769	0.0182055	0.7	7.69e-05	9606.ENSP00000221166,9606.ENSP00000290341,9606.ENSP00000299300,9606.ENSP00000305556,9606.ENSP00000310861,9606.ENSP00000318195,9606.ENSP00000327145,9606.ENSP00000337697,9606.ENSP00000348965,9606.ENSP00000351777,9606.ENSP00000353508,9606.ENSP00000358866,9606.ENSP00000479606,9606.ENSP00000482169	NEFM,IGF2BP1,CCT2,PCBP1,KRT2,NCL,FLNC,DCX,DYNC1H1,VCP,MAP2,FLNA,CLTC,NEFL
COMPARTMENTS	GOCC:1990904	Ribonucleoprotein complex	10	562	0.0177936	0.69	0.003	9606.ENSP00000278572,9606.ENSP00000290341,9606.ENSP00000296930,9606.ENSP00000307940,9606.ENSP00000318195,9606.ENSP00000341885,9606.ENSP00000346762,9606.ENSP00000379888,9606.ENSP00000393241,9606.ENSP00000404121	RPS3,IGF2BP1,NPM1,EEF2,NCL,RPS2,SND1,RPS8,RPS18,ILF3
UniProt Keywords	KW-0342	GTP-binding	6	337	0.0178042	0.69	0.0432	9606.ENSP00000262494,9606.ENSP00000277865,9606.ENSP00000307940,9606.ENSP00000312999,9606.ENSP00000326042,9606.ENSP00000456206	GNAO1,GLUD1,EEF2,GNAI2,TUBA3D,TUBB8
GO Function	GO:0044877	Protein-containing complex binding	21	1216	0.0172697	0.68	5.49e-07	9606.ENSP00000216218,9606.ENSP00000254810,9606.ENSP00000262494,9606.ENSP00000265333,9606.ENSP00000278572,9606.ENSP00000296930,9606.ENSP00000304669,9606.ENSP00000307940,9606.ENSP00000312999,9606.ENSP00000329662,9606.ENSP00000330074,9606.ENSP00000346762,9606.ENSP00000351777,9606.ENSP00000352257,9606.ENSP00000358866,9606.ENSP00000384638,9606.ENSP00000401010,9606.ENSP00000418770,9606.ENSP00000427687,…	ST13,H3F3B,GNAO1,VDAC1,RPS3,NPM1,CTNNA1,EEF2,GNAI2,H1FX,HIST1H1B,SND1,VCP,XRCC6,FLNA,CTNNA2,CAPZB,PARK7,WDR1,MARCKS,NEFL
GO Component	GO:0005874	Microtubule	7	407	0.017199	0.68	0.0178	9606.ENSP00000299300,9606.ENSP00000326042,9606.ENSP00000337697,9606.ENSP00000348965,9606.ENSP00000353508,9606.ENSP00000456206,9606.ENSP00000479606	CCT2,TUBA3D,DCX,DYNC1H1,MAP2,TUBB8,CLTC
TISSUES	BTO:0003092	Urinary system	20	1155	0.017316	0.68	1.3e-07	9606.ENSP00000221166,9606.ENSP00000262746,9606.ENSP00000278572,9606.ENSP00000296930,9606.ENSP00000299767,9606.ENSP00000304669,9606.ENSP00000312999,9606.ENSP00000325136,9606.ENSP00000327145,9606.ENSP00000341885,9606.ENSP00000348965,9606.ENSP00000351777,9606.ENSP00000352257,9606.ENSP00000358866,9606.ENSP00000359225,9606.ENSP00000391481,9606.ENSP00000418770,9606.ENSP00000419425,9606.ENSP00000427687,…	NEFM,PRDX1,RPS3,NPM1,HSP90B1,CTNNA1,GNAI2,HADHB,FLNC,RPS2,DYNC1H1,VCP,XRCC6,FLNA,CNN3,TKT,PARK7,PPIA,WDR1,NCAM1
TISSUES	BTO:0001244	Urinary tract	20	1159	0.0172563	0.68	1.35e-07	9606.ENSP00000221166,9606.ENSP00000262746,9606.ENSP00000278572,9606.ENSP00000296930,9606.ENSP00000299767,9606.ENSP00000304669,9606.ENSP00000312999,9606.ENSP00000325136,9606.ENSP00000327145,9606.ENSP00000341885,9606.ENSP00000348965,9606.ENSP00000351777,9606.ENSP00000352257,9606.ENSP00000358866,9606.ENSP00000359225,9606.ENSP00000391481,9606.ENSP00000418770,9606.ENSP00000419425,9606.ENSP00000427687,…	NEFM,PRDX1,RPS3,NPM1,HSP90B1,CTNNA1,GNAI2,HADHB,FLNC,RPS2,DYNC1H1,VCP,XRCC6,FLNA,CNN3,TKT,PARK7,PPIA,WDR1,NCAM1
GO Process	GO:0002443	Leukocyte mediated immunity	11	641	0.0171607	0.67	0.0072	9606.ENSP00000262746,9606.ENSP00000290158,9606.ENSP00000299300,9606.ENSP00000307940,9606.ENSP00000348965,9606.ENSP00000351777,9606.ENSP00000352257,9606.ENSP00000359991,9606.ENSP00000361824,9606.ENSP00000419425,9606.ENSP00000427687	PRDX1,KPNB1,CCT2,EEF2,DYNC1H1,VCP,XRCC6,PGAM1,SPTAN1,PPIA,WDR1
GO Process	GO:0009611	Response to wounding	9	532	0.0169173	0.67	0.0261	9606.ENSP00000254810,9606.ENSP00000265563,9606.ENSP00000304669,9606.ENSP00000333277,9606.ENSP00000352252,9606.ENSP00000358866,9606.ENSP00000401010,9606.ENSP00000441875,9606.ENSP00000482169	H3F3B,PRKAR2A,CTNNA1,HIST2H3D,HIST1H3J,FLNA,CAPZB,PHB2,NEFL
GO Component	GO:0099513	Polymeric cytoskeletal fiber	12	705	0.0170213	0.67	0.00041	9606.ENSP00000221166,9606.ENSP00000299300,9606.ENSP00000310861,9606.ENSP00000326042,9606.ENSP00000337697,9606.ENSP00000348965,9606.ENSP00000353508,9606.ENSP00000358866,9606.ENSP00000360021,9606.ENSP00000456206,9606.ENSP00000479606,9606.ENSP00000482169	NEFM,CCT2,KRT2,TUBA3D,DCX,DYNC1H1,MAP2,FLNA,GNG12,TUBB8,CLTC,NEFL
GO Component	GO:0098794	Postsynapse	11	643	0.0171073	0.67	0.00085	9606.ENSP00000247461,9606.ENSP00000255448,9606.ENSP00000278572,9606.ENSP00000290341,9606.ENSP00000353508,9606.ENSP00000358866,9606.ENSP00000359225,9606.ENSP00000384638,9606.ENSP00000393241,9606.ENSP00000441875,9606.ENSP00000482169	CANX,DCLK1,RPS3,IGF2BP1,MAP2,FLNA,CNN3,CTNNA2,RPS18,PHB2,NEFL
GO Component	GO:0044297	Cell body	10	588	0.0170068	0.67	0.0019	9606.ENSP00000247461,9606.ENSP00000262494,9606.ENSP00000284440,9606.ENSP00000299300,9606.ENSP00000312999,9606.ENSP00000353508,9606.ENSP00000358866,9606.ENSP00000359225,9606.ENSP00000394071,9606.ENSP00000418770	CANX,GNAO1,UCHL1,CCT2,GNAI2,MAP2,FLNA,CNN3,GDI1,PARK7
TISSUES	BTO:0000570	Hematopoietic system	43	2543	0.0169092	0.67	2.01e-18	9606.ENSP00000225655,9606.ENSP00000233893,9606.ENSP00000247461,9606.ENSP00000254810,9606.ENSP00000262746,9606.ENSP00000265333,9606.ENSP00000265563,9606.ENSP00000266732,9606.ENSP00000278572,9606.ENSP00000290299,9606.ENSP00000296930,9606.ENSP00000299300,9606.ENSP00000299767,9606.ENSP00000305556,9606.ENSP00000307940,9606.ENSP00000310861,9606.ENSP00000318195,9606.ENSP00000325136,9606.ENSP00000327145,…	PFN1,HSPE1,CANX,H3F3B,PRDX1,VDAC1,PRKAR2A,TMPO,RPS3,ATP5O,NPM1,CCT2,HSP90B1,PCBP1,EEF2,KRT2,NCL,HADHB,FLNC,HIST1H1B,RPS2,SND1,HN1,DYNC1H1,VCP,HIST1H3J,XRCC6,PCBP2,FLNA,PGAM1,SPTAN1,DDAH2,RPS8,TKT,RPS18,GDI1,CAPZB,ILF3,PPIA,WDR1,PHB2,MYL6,CLTC
TISSUES	BTO:0001613	Colorectum	11	642	0.017134	0.67	0.00057	9606.ENSP00000216218,9606.ENSP00000225655,9606.ENSP00000304669,9606.ENSP00000325136,9606.ENSP00000327145,9606.ENSP00000341885,9606.ENSP00000348965,9606.ENSP00000358866,9606.ENSP00000361824,9606.ENSP00000427687,9606.ENSP00000479606	ST13,PFN1,CTNNA1,HADHB,FLNC,RPS2,DYNC1H1,FLNA,SPTAN1,WDR1,CLTC
UniProt Keywords	KW-0945	Host-virus interaction	9	534	0.0168539	0.67	0.0069	9606.ENSP00000247461,9606.ENSP00000265333,9606.ENSP00000290158,9606.ENSP00000296930,9606.ENSP00000346762,9606.ENSP00000352257,9606.ENSP00000352438,9606.ENSP00000419425,9606.ENSP00000480132	CANX,VDAC1,KPNB1,NPM1,SND1,XRCC6,PCBP2,PPIA,NCAM1
GO Process	GO:0002252	Immune effector process	16	969	0.0165119	0.66	0.00036	9606.ENSP00000262746,9606.ENSP00000290158,9606.ENSP00000299300,9606.ENSP00000307940,9606.ENSP00000348965,9606.ENSP00000351777,9606.ENSP00000352257,9606.ENSP00000352438,9606.ENSP00000358866,9606.ENSP00000359991,9606.ENSP00000361824,9606.ENSP00000380033,9606.ENSP00000404121,9606.ENSP00000419425,9606.ENSP00000427687,9606.ENSP00000441875	PRDX1,KPNB1,CCT2,EEF2,DYNC1H1,VCP,XRCC6,PCBP2,FLNA,PGAM1,SPTAN1,DDX17,ILF3,PPIA,WDR1,PHB2
GO Process	GO:0007017	Microtubule-based process	12	727	0.0165062	0.66	0.0059	9606.ENSP00000278572,9606.ENSP00000284440,9606.ENSP00000290158,9606.ENSP00000296930,9606.ENSP00000326042,9606.ENSP00000337697,9606.ENSP00000348965,9606.ENSP00000351777,9606.ENSP00000353508,9606.ENSP00000358866,9606.ENSP00000456206,9606.ENSP00000482169	RPS3,UCHL1,KPNB1,NPM1,TUBA3D,DCX,DYNC1H1,VCP,MAP2,FLNA,TUBB8,NEFL
GO Process	GO:0061061	Muscle structure development	8	479	0.0167015	0.66	0.0479	9606.ENSP00000254810,9606.ENSP00000284440,9606.ENSP00000307940,9606.ENSP00000327145,9606.ENSP00000330074,9606.ENSP00000380033,9606.ENSP00000427687,9606.ENSP00000446955	H3F3B,UCHL1,EEF2,FLNC,HIST1H1B,DDX17,WDR1,MYL6
GO Function	GO:0008092	Cytoskeletal protein binding	16	973	0.016444	0.66	8.87e-05	9606.ENSP00000221166,9606.ENSP00000225655,9606.ENSP00000278572,9606.ENSP00000304669,9606.ENSP00000307940,9606.ENSP00000310861,9606.ENSP00000327145,9606.ENSP00000337697,9606.ENSP00000353508,9606.ENSP00000358866,9606.ENSP00000359225,9606.ENSP00000361824,9606.ENSP00000384638,9606.ENSP00000401010,9606.ENSP00000427687,9606.ENSP00000478061	NEFM,PFN1,RPS3,CTNNA1,EEF2,KRT2,FLNC,DCX,MAP2,FLNA,CNN3,SPTAN1,CTNNA2,CAPZB,WDR1,MARCKS
Reactome	HSA-1266738	Developmental Biology	18	1087	0.0165593	0.66	2.19e-05	9606.ENSP00000225655,9606.ENSP00000254810,9606.ENSP00000265563,9606.ENSP00000278572,9606.ENSP00000304669,9606.ENSP00000310861,9606.ENSP00000326042,9606.ENSP00000333277,9606.ENSP00000337697,9606.ENSP00000341885,9606.ENSP00000361824,9606.ENSP00000379888,9606.ENSP00000384638,9606.ENSP00000393241,9606.ENSP00000446955,9606.ENSP00000456206,9606.ENSP00000479606,9606.ENSP00000480132	PFN1,H3F3B,PRKAR2A,RPS3,CTNNA1,KRT2,TUBA3D,HIST2H3D,DCX,RPS2,SPTAN1,RPS8,CTNNA2,RPS18,MYL6,TUBB8,CLTC,NCAM1
TISSUES	BTO:0000534	Gonad	30	1792	0.0167411	0.66	9.46e-12	9606.ENSP00000216218,9606.ENSP00000247461,9606.ENSP00000254810,9606.ENSP00000262746,9606.ENSP00000265563,9606.ENSP00000278572,9606.ENSP00000290158,9606.ENSP00000290299,9606.ENSP00000296930,9606.ENSP00000299300,9606.ENSP00000299767,9606.ENSP00000304669,9606.ENSP00000312999,9606.ENSP00000327145,9606.ENSP00000341885,9606.ENSP00000346762,9606.ENSP00000348316,9606.ENSP00000348965,9606.ENSP00000351777,…	ST13,CANX,H3F3B,PRDX1,PRKAR2A,RPS3,KPNB1,ATP5O,NPM1,CCT2,HSP90B1,CTNNA1,GNAI2,FLNC,RPS2,SND1,HN1,DYNC1H1,VCP,XRCC6,PCBP2,HIST3H3,FLNA,PGAM1,CTNNA2,TKT,ILF3,PPIA,CLTC,NCAM1
TISSUES	BTO:0001363	Testis	29	1756	0.0165148	0.66	3.73e-11	9606.ENSP00000216218,9606.ENSP00000247461,9606.ENSP00000254810,9606.ENSP00000262746,9606.ENSP00000265563,9606.ENSP00000278572,9606.ENSP00000290158,9606.ENSP00000290299,9606.ENSP00000296930,9606.ENSP00000299300,9606.ENSP00000299767,9606.ENSP00000304669,9606.ENSP00000312999,9606.ENSP00000327145,9606.ENSP00000341885,9606.ENSP00000346762,9606.ENSP00000348316,9606.ENSP00000348965,9606.ENSP00000351777,…	ST13,CANX,H3F3B,PRDX1,PRKAR2A,RPS3,KPNB1,ATP5O,NPM1,CCT2,HSP90B1,CTNNA1,GNAI2,FLNC,RPS2,SND1,HN1,DYNC1H1,VCP,XRCC6,PCBP2,HIST3H3,FLNA,PGAM1,CTNNA2,ILF3,PPIA,CLTC,NCAM1
GO Function	GO:0019900	Kinase binding	12	742	0.0161725	0.65	0.0027	9606.ENSP00000261313,9606.ENSP00000265333,9606.ENSP00000265563,9606.ENSP00000278572,9606.ENSP00000296930,9606.ENSP00000307940,9606.ENSP00000337697,9606.ENSP00000358866,9606.ENSP00000359991,9606.ENSP00000418770,9606.ENSP00000478061,9606.ENSP00000479606	PEBP1,VDAC1,PRKAR2A,RPS3,NPM1,EEF2,DCX,FLNA,PGAM1,PARK7,MARCKS,CLTC
GO Component	GO:1990904	Ribonucleoprotein complex	11	677	0.0162482	0.65	0.0013	9606.ENSP00000278572,9606.ENSP00000290341,9606.ENSP00000296930,9606.ENSP00000307940,9606.ENSP00000318195,9606.ENSP00000341885,9606.ENSP00000346762,9606.ENSP00000379888,9606.ENSP00000380033,9606.ENSP00000393241,9606.ENSP00000404121	RPS3,IGF2BP1,NPM1,EEF2,NCL,RPS2,SND1,RPS8,DDX17,RPS18,ILF3
GO Process	GO:0045055	Regulated exocytosis	11	697	0.0157819	0.64	0.0129	9606.ENSP00000290158,9606.ENSP00000299300,9606.ENSP00000307940,9606.ENSP00000348965,9606.ENSP00000351777,9606.ENSP00000352257,9606.ENSP00000358866,9606.ENSP00000359991,9606.ENSP00000361824,9606.ENSP00000419425,9606.ENSP00000427687	KPNB1,CCT2,EEF2,DYNC1H1,VCP,XRCC6,FLNA,PGAM1,SPTAN1,PPIA,WDR1
GO Process	GO:0010638	Positive regulation of organelle organization	10	633	0.0157978	0.64	0.0209	9606.ENSP00000225655,9606.ENSP00000278572,9606.ENSP00000299300,9606.ENSP00000330074,9606.ENSP00000348965,9606.ENSP00000358866,9606.ENSP00000418770,9606.ENSP00000419665,9606.ENSP00000427687,9606.ENSP00000441875	PFN1,RPS3,CCT2,HIST1H1B,DYNC1H1,FLNA,PARK7,SSBP1,WDR1,PHB2
TISSUES	BTO:0000174	Embryonic structure	34	2132	0.0159475	0.64	4.47e-13	9606.ENSP00000225655,9606.ENSP00000247461,9606.ENSP00000254810,9606.ENSP00000261313,9606.ENSP00000262746,9606.ENSP00000266732,9606.ENSP00000277865,9606.ENSP00000278572,9606.ENSP00000296930,9606.ENSP00000299767,9606.ENSP00000304669,9606.ENSP00000327145,9606.ENSP00000337697,9606.ENSP00000341885,9606.ENSP00000346762,9606.ENSP00000348316,9606.ENSP00000348965,9606.ENSP00000351777,9606.ENSP00000352257,…	PFN1,CANX,H3F3B,PEBP1,PRDX1,TMPO,GLUD1,RPS3,NPM1,HSP90B1,CTNNA1,FLNC,DCX,RPS2,SND1,HN1,DYNC1H1,VCP,XRCC6,HIST3H3,FLNA,CNN3,PGAM1,SPTAN1,RPS8,DDX17,TKT,RPS18,ILF3,PPIA,SSBP1,WDR1,MYL6,CLTC
TISSUES	BTO:0001424	Uterus	16	1020	0.0156863	0.64	2.14e-05	9606.ENSP00000233893,9606.ENSP00000262494,9606.ENSP00000278572,9606.ENSP00000299767,9606.ENSP00000312999,9606.ENSP00000341885,9606.ENSP00000351777,9606.ENSP00000359991,9606.ENSP00000360021,9606.ENSP00000361824,9606.ENSP00000379888,9606.ENSP00000380033,9606.ENSP00000404121,9606.ENSP00000418770,9606.ENSP00000419665,9606.ENSP00000427687	HSPE1,GNAO1,RPS3,HSP90B1,GNAI2,RPS2,VCP,PGAM1,GNG12,SPTAN1,RPS8,DDX17,ILF3,PARK7,SSBP1,WDR1
UniProt Keywords	KW-0007	Acetylation	53	3341	0.0158635	0.64	2.18e-23	9606.ENSP00000216218,9606.ENSP00000221166,9606.ENSP00000225655,9606.ENSP00000233893,9606.ENSP00000247461,9606.ENSP00000254810,9606.ENSP00000262746,9606.ENSP00000265333,9606.ENSP00000265563,9606.ENSP00000266732,9606.ENSP00000277865,9606.ENSP00000278572,9606.ENSP00000290158,9606.ENSP00000290299,9606.ENSP00000296930,9606.ENSP00000299300,9606.ENSP00000299767,9606.ENSP00000304669,9606.ENSP00000305556,…	ST13,NEFM,PFN1,HSPE1,CANX,H3F3B,PRDX1,VDAC1,PRKAR2A,TMPO,GLUD1,RPS3,KPNB1,ATP5O,NPM1,CCT2,HSP90B1,CTNNA1,PCBP1,EEF2,NCL,HADHB,TUBA3D,H1FX,HIST1H1B,HIST2H3D,RPS2,SND1,HN1,DYNC1H1,VCP,HIST1H3J,XRCC6,HIST3H3,FLNA,CNN3,PGAM1,GNG12,SPTAN1,RPS8,DDX17,TKT,RPS18,CAPZB,ILF3,PARK7,PPIA,SSBP1,WDR1,PHB2,MYL6,CLTC,NEFL
GO Process	GO:0051129	Negative regulation of cellular component organization	11	713	0.0154278	0.63	0.0139	9606.ENSP00000225655,9606.ENSP00000254810,9606.ENSP00000296930,9606.ENSP00000329662,9606.ENSP00000330074,9606.ENSP00000353508,9606.ENSP00000361824,9606.ENSP00000384638,9606.ENSP00000394071,9606.ENSP00000401010,9606.ENSP00000418770	PFN1,H3F3B,NPM1,H1FX,HIST1H1B,MAP2,SPTAN1,CTNNA2,GDI1,CAPZB,PARK7
GO Function	GO:0019901	Protein kinase binding	10	653	0.0153139	0.63	0.0182	9606.ENSP00000261313,9606.ENSP00000265333,9606.ENSP00000265563,9606.ENSP00000278572,9606.ENSP00000296930,9606.ENSP00000307940,9606.ENSP00000337697,9606.ENSP00000359991,9606.ENSP00000478061,9606.ENSP00000479606	PEBP1,VDAC1,PRKAR2A,RPS3,NPM1,EEF2,DCX,PGAM1,MARCKS,CLTC
TISSUES	BTO:0000379	Embryo	11	708	0.0155367	0.63	0.0013	9606.ENSP00000266732,9606.ENSP00000296930,9606.ENSP00000327145,9606.ENSP00000337697,9606.ENSP00000348965,9606.ENSP00000351777,9606.ENSP00000358866,9606.ENSP00000361824,9606.ENSP00000380033,9606.ENSP00000419665,9606.ENSP00000479606	TMPO,NPM1,FLNC,DCX,DYNC1H1,VCP,FLNA,SPTAN1,DDX17,SSBP1,CLTC
TISSUES	BTO:0000269	Colon	9	577	0.0155979	0.63	0.0058	9606.ENSP00000216218,9606.ENSP00000225655,9606.ENSP00000304669,9606.ENSP00000325136,9606.ENSP00000327145,9606.ENSP00000341885,9606.ENSP00000358866,9606.ENSP00000427687,9606.ENSP00000479606	ST13,PFN1,CTNNA1,HADHB,FLNC,RPS2,FLNA,WDR1,CLTC
GO Component	GO:0099080	Supramolecular complex	19	1261	0.0150674	0.62	7.68e-06	9606.ENSP00000221166,9606.ENSP00000290158,9606.ENSP00000290341,9606.ENSP00000299300,9606.ENSP00000305556,9606.ENSP00000310861,9606.ENSP00000318195,9606.ENSP00000326042,9606.ENSP00000327145,9606.ENSP00000337697,9606.ENSP00000348965,9606.ENSP00000351777,9606.ENSP00000353508,9606.ENSP00000358866,9606.ENSP00000360021,9606.ENSP00000401010,9606.ENSP00000456206,9606.ENSP00000479606,9606.ENSP00000482169	NEFM,KPNB1,IGF2BP1,CCT2,PCBP1,KRT2,NCL,TUBA3D,FLNC,DCX,DYNC1H1,VCP,MAP2,FLNA,GNG12,CAPZB,TUBB8,CLTC,NEFL
TISSUES	BTO:0000080	Male reproductive gland	38	2505	0.0151697	0.62	2.48e-14	9606.ENSP00000216218,9606.ENSP00000247461,9606.ENSP00000254810,9606.ENSP00000262746,9606.ENSP00000265563,9606.ENSP00000278572,9606.ENSP00000290158,9606.ENSP00000290299,9606.ENSP00000296930,9606.ENSP00000299300,9606.ENSP00000299767,9606.ENSP00000304669,9606.ENSP00000307940,9606.ENSP00000312999,9606.ENSP00000318195,9606.ENSP00000325136,9606.ENSP00000327145,9606.ENSP00000341885,9606.ENSP00000346762,…	ST13,CANX,H3F3B,PRDX1,PRKAR2A,RPS3,KPNB1,ATP5O,NPM1,CCT2,HSP90B1,CTNNA1,EEF2,GNAI2,NCL,HADHB,FLNC,RPS2,SND1,HN1,DYNC1H1,VCP,XRCC6,PCBP2,HIST3H3,FLNA,PGAM1,RPS8,DDX17,CTNNA2,TKT,GDI1,ILF3,PPIA,WDR1,MYL6,CLTC,NCAM1
GO Component	GO:0099512	Supramolecular fiber	14	939	0.0149095	0.61	0.00033	9606.ENSP00000221166,9606.ENSP00000299300,9606.ENSP00000310861,9606.ENSP00000326042,9606.ENSP00000327145,9606.ENSP00000337697,9606.ENSP00000348965,9606.ENSP00000353508,9606.ENSP00000358866,9606.ENSP00000360021,9606.ENSP00000401010,9606.ENSP00000456206,9606.ENSP00000479606,9606.ENSP00000482169	NEFM,CCT2,KRT2,TUBA3D,FLNC,DCX,DYNC1H1,MAP2,FLNA,GNG12,CAPZB,TUBB8,CLTC,NEFL
GO Component	GO:0005759	Mitochondrial matrix	7	479	0.0146138	0.61	0.0398	9606.ENSP00000233893,9606.ENSP00000265333,9606.ENSP00000277865,9606.ENSP00000278572,9606.ENSP00000325136,9606.ENSP00000418770,9606.ENSP00000419665	HSPE1,VDAC1,GLUD1,RPS3,HADHB,PARK7,SSBP1
TISSUES	BTO:0003099	Internal female genital organ	38	2593	0.0146548	0.61	7.17e-14	9606.ENSP00000225655,9606.ENSP00000233893,9606.ENSP00000247461,9606.ENSP00000254810,9606.ENSP00000261313,9606.ENSP00000262494,9606.ENSP00000277865,9606.ENSP00000278572,9606.ENSP00000296930,9606.ENSP00000299767,9606.ENSP00000304669,9606.ENSP00000307940,9606.ENSP00000312999,9606.ENSP00000318195,9606.ENSP00000327145,9606.ENSP00000341885,9606.ENSP00000346762,9606.ENSP00000348316,9606.ENSP00000348965,…	PFN1,HSPE1,CANX,H3F3B,PEBP1,GNAO1,GLUD1,RPS3,NPM1,HSP90B1,CTNNA1,EEF2,GNAI2,NCL,FLNC,RPS2,SND1,HN1,DYNC1H1,VCP,XRCC6,HIST3H3,FLNA,CNN3,PGAM1,GNG12,SPTAN1,RPS8,DDX17,CAPZB,ILF3,PARK7,PPIA,SSBP1,WDR1,MYL6,CLTC,NCAM1
TISSUES	BTO:0003096	Internal male genital organ	33	2229	0.0148048	0.61	9.59e-12	9606.ENSP00000216218,9606.ENSP00000225655,9606.ENSP00000247461,9606.ENSP00000254810,9606.ENSP00000262746,9606.ENSP00000265563,9606.ENSP00000278572,9606.ENSP00000290158,9606.ENSP00000290299,9606.ENSP00000296930,9606.ENSP00000299300,9606.ENSP00000299767,9606.ENSP00000304669,9606.ENSP00000307940,9606.ENSP00000312999,9606.ENSP00000327145,9606.ENSP00000341885,9606.ENSP00000346762,9606.ENSP00000348316,…	ST13,PFN1,CANX,H3F3B,PRDX1,PRKAR2A,RPS3,KPNB1,ATP5O,NPM1,CCT2,HSP90B1,CTNNA1,EEF2,GNAI2,FLNC,RPS2,SND1,HN1,DYNC1H1,VCP,XRCC6,PCBP2,HIST3H3,FLNA,PGAM1,RPS8,CTNNA2,ILF3,PPIA,MYL6,CLTC,NCAM1
TISSUES	BTO:0000431	Excretory gland	19	1277	0.0148786	0.61	3.55e-06	9606.ENSP00000221166,9606.ENSP00000278572,9606.ENSP00000296930,9606.ENSP00000299767,9606.ENSP00000304669,9606.ENSP00000312999,9606.ENSP00000325136,9606.ENSP00000341885,9606.ENSP00000348965,9606.ENSP00000351777,9606.ENSP00000352257,9606.ENSP00000352438,9606.ENSP00000359225,9606.ENSP00000359991,9606.ENSP00000391481,9606.ENSP00000418770,9606.ENSP00000419425,9606.ENSP00000427687,9606.ENSP00000480132	NEFM,RPS3,NPM1,HSP90B1,CTNNA1,GNAI2,HADHB,RPS2,DYNC1H1,VCP,XRCC6,PCBP2,CNN3,PGAM1,TKT,PARK7,PPIA,WDR1,NCAM1
TISSUES	BTO:0000232	Cerebellum	7	474	0.0147679	0.61	0.0339	9606.ENSP00000247461,9606.ENSP00000261313,9606.ENSP00000265333,9606.ENSP00000265563,9606.ENSP00000278572,9606.ENSP00000304669,9606.ENSP00000351777	CANX,PEBP1,VDAC1,PRKAR2A,RPS3,CTNNA1,VCP
UniProt Keywords	KW-1017	Isopeptide bond	25	1706	0.0146542	0.61	8.91e-08	9606.ENSP00000225655,9606.ENSP00000262746,9606.ENSP00000265333,9606.ENSP00000278572,9606.ENSP00000296930,9606.ENSP00000299300,9606.ENSP00000304669,9606.ENSP00000305556,9606.ENSP00000307940,9606.ENSP00000318195,9606.ENSP00000326042,9606.ENSP00000341885,9606.ENSP00000346762,9606.ENSP00000351777,9606.ENSP00000352257,9606.ENSP00000352438,9606.ENSP00000358866,9606.ENSP00000379888,9606.ENSP00000380033,…	PFN1,PRDX1,VDAC1,RPS3,NPM1,CCT2,CTNNA1,PCBP1,EEF2,NCL,TUBA3D,RPS2,SND1,VCP,XRCC6,PCBP2,FLNA,RPS8,DDX17,TKT,RPS18,ILF3,PARK7,PPIA,TUBB8
UniProt Keywords	KW-0694	RNA-binding	10	670	0.0149254	0.61	0.007	9606.ENSP00000278572,9606.ENSP00000290341,9606.ENSP00000296930,9606.ENSP00000305556,9606.ENSP00000318195,9606.ENSP00000352438,9606.ENSP00000380033,9606.ENSP00000393241,9606.ENSP00000404121,9606.ENSP00000418770	RPS3,IGF2BP1,NPM1,PCBP1,NCL,PCBP2,DDX17,RPS18,ILF3,PARK7
GO Process	GO:0033043	Regulation of organelle organization	19	1306	0.0145482	0.6	0.00019	9606.ENSP00000225655,9606.ENSP00000254810,9606.ENSP00000265333,9606.ENSP00000278572,9606.ENSP00000296930,9606.ENSP00000299300,9606.ENSP00000329662,9606.ENSP00000330074,9606.ENSP00000348965,9606.ENSP00000353508,9606.ENSP00000358866,9606.ENSP00000361824,9606.ENSP00000384638,9606.ENSP00000401010,9606.ENSP00000418770,9606.ENSP00000419665,9606.ENSP00000427687,9606.ENSP00000441875,9606.ENSP00000479606	PFN1,H3F3B,VDAC1,RPS3,NPM1,CCT2,H1FX,HIST1H1B,DYNC1H1,MAP2,FLNA,SPTAN1,CTNNA2,CAPZB,PARK7,SSBP1,WDR1,PHB2,CLTC
GO Function	GO:0017111	Nucleoside-triphosphatase activity	11	760	0.0144737	0.6	0.0154	9606.ENSP00000262494,9606.ENSP00000307940,9606.ENSP00000312999,9606.ENSP00000326042,9606.ENSP00000348965,9606.ENSP00000351777,9606.ENSP00000352257,9606.ENSP00000360021,9606.ENSP00000380033,9606.ENSP00000446955,9606.ENSP00000456206	GNAO1,EEF2,GNAI2,TUBA3D,DYNC1H1,VCP,XRCC6,GNG12,DDX17,MYL6,TUBB8
TISSUES	BTO:0000082	Male reproductive system	39	2671	0.0146013	0.6	2.64e-14	9606.ENSP00000216218,9606.ENSP00000225655,9606.ENSP00000247461,9606.ENSP00000254810,9606.ENSP00000262746,9606.ENSP00000265563,9606.ENSP00000278572,9606.ENSP00000290158,9606.ENSP00000290299,9606.ENSP00000296930,9606.ENSP00000299300,9606.ENSP00000299767,9606.ENSP00000304669,9606.ENSP00000307940,9606.ENSP00000312999,9606.ENSP00000318195,9606.ENSP00000325136,9606.ENSP00000327145,9606.ENSP00000341885,…	ST13,PFN1,CANX,H3F3B,PRDX1,PRKAR2A,RPS3,KPNB1,ATP5O,NPM1,CCT2,HSP90B1,CTNNA1,EEF2,GNAI2,NCL,HADHB,FLNC,RPS2,SND1,HN1,DYNC1H1,VCP,XRCC6,PCBP2,HIST3H3,FLNA,PGAM1,RPS8,DDX17,CTNNA2,TKT,GDI1,ILF3,PPIA,WDR1,MYL6,CLTC,NCAM1
COMPARTMENTS	GOCC:0005856	Cytoskeleton	22	1526	0.0144168	0.6	2.78e-06	9606.ENSP00000221166,9606.ENSP00000225655,9606.ENSP00000265563,9606.ENSP00000278572,9606.ENSP00000296930,9606.ENSP00000299300,9606.ENSP00000304669,9606.ENSP00000310861,9606.ENSP00000312999,9606.ENSP00000326042,9606.ENSP00000337697,9606.ENSP00000348965,9606.ENSP00000353508,9606.ENSP00000358866,9606.ENSP00000359225,9606.ENSP00000361824,9606.ENSP00000401010,9606.ENSP00000446955,9606.ENSP00000456206,…	NEFM,PFN1,PRKAR2A,RPS3,NPM1,CCT2,CTNNA1,KRT2,GNAI2,TUBA3D,DCX,DYNC1H1,MAP2,FLNA,CNN3,SPTAN1,CAPZB,MYL6,TUBB8,MARCKS,CLTC,NEFL
COMPARTMENTS	GOCC:0030054	Cell junction	15	1045	0.0143541	0.6	0.00049	9606.ENSP00000225655,9606.ENSP00000278572,9606.ENSP00000296930,9606.ENSP00000299767,9606.ENSP00000304669,9606.ENSP00000327145,9606.ENSP00000358866,9606.ENSP00000359225,9606.ENSP00000384638,9606.ENSP00000393241,9606.ENSP00000419425,9606.ENSP00000427687,9606.ENSP00000478061,9606.ENSP00000479606,9606.ENSP00000482169	PFN1,RPS3,NPM1,HSP90B1,CTNNA1,FLNC,FLNA,CNN3,CTNNA2,RPS18,PPIA,WDR1,MARCKS,CLTC,NEFL
GO Component	GO:0030054	Cell junction	29	2075	0.0139759	0.59	7.14e-09	9606.ENSP00000225655,9606.ENSP00000247461,9606.ENSP00000255448,9606.ENSP00000265333,9606.ENSP00000265563,9606.ENSP00000278572,9606.ENSP00000290341,9606.ENSP00000296930,9606.ENSP00000299767,9606.ENSP00000304669,9606.ENSP00000307940,9606.ENSP00000312999,9606.ENSP00000327145,9606.ENSP00000341885,9606.ENSP00000351777,9606.ENSP00000352438,9606.ENSP00000353508,9606.ENSP00000358866,9606.ENSP00000359225,…	PFN1,CANX,DCLK1,VDAC1,PRKAR2A,RPS3,IGF2BP1,NPM1,HSP90B1,CTNNA1,EEF2,GNAI2,FLNC,RPS2,VCP,PCBP2,MAP2,FLNA,CNN3,RPS8,CTNNA2,RPS18,PARK7,PPIA,WDR1,PHB2,MARCKS,CLTC,NEFL
Reactome	HSA-1643685	Disease	22	1548	0.0142119	0.59	9.28e-06	9606.ENSP00000247461,9606.ENSP00000261313,9606.ENSP00000262746,9606.ENSP00000265563,9606.ENSP00000278572,9606.ENSP00000290158,9606.ENSP00000296930,9606.ENSP00000307940,9606.ENSP00000312999,9606.ENSP00000326042,9606.ENSP00000333277,9606.ENSP00000341885,9606.ENSP00000346762,9606.ENSP00000348965,9606.ENSP00000351777,9606.ENSP00000352257,9606.ENSP00000360021,9606.ENSP00000379888,9606.ENSP00000393241,…	CANX,PEBP1,PRDX1,PRKAR2A,RPS3,KPNB1,NPM1,EEF2,GNAI2,TUBA3D,HIST2H3D,RPS2,SND1,DYNC1H1,VCP,XRCC6,GNG12,RPS8,RPS18,PPIA,TUBB8,CLTC
TISSUES	BTO:0000445	Cerebral lobe	10	716	0.0139665	0.59	0.0061	9606.ENSP00000255448,9606.ENSP00000299300,9606.ENSP00000304669,9606.ENSP00000307940,9606.ENSP00000337697,9606.ENSP00000348965,9606.ENSP00000359225,9606.ENSP00000380033,9606.ENSP00000384638,9606.ENSP00000479606	DCLK1,CCT2,CTNNA1,EEF2,DCX,DYNC1H1,CNN3,DDX17,CTNNA2,CLTC
UniProt Keywords	KW-0206	Cytoskeleton	17	1215	0.0139918	0.59	9.93e-05	9606.ENSP00000225655,9606.ENSP00000278572,9606.ENSP00000296930,9606.ENSP00000304669,9606.ENSP00000312999,9606.ENSP00000326042,9606.ENSP00000327145,9606.ENSP00000348965,9606.ENSP00000353508,9606.ENSP00000358866,9606.ENSP00000361824,9606.ENSP00000384638,9606.ENSP00000401010,9606.ENSP00000427687,9606.ENSP00000456206,9606.ENSP00000478061,9606.ENSP00000479606	PFN1,RPS3,NPM1,CTNNA1,GNAI2,TUBA3D,FLNC,DYNC1H1,MAP2,FLNA,SPTAN1,CTNNA2,CAPZB,WDR1,TUBB8,MARCKS,CLTC
GO Process	GO:0000902	Cell morphogenesis	10	726	0.0137741	0.58	0.0425	9606.ENSP00000255448,9606.ENSP00000284440,9606.ENSP00000353508,9606.ENSP00000358866,9606.ENSP00000361824,9606.ENSP00000384638,9606.ENSP00000401010,9606.ENSP00000427687,9606.ENSP00000480132,9606.ENSP00000482169	DCLK1,UCHL1,MAP2,FLNA,SPTAN1,CTNNA2,CAPZB,WDR1,NCAM1,NEFL
TISSUES	BTO:0001368	Thorax	8	595	0.0134454	0.57	0.0288	9606.ENSP00000265333,9606.ENSP00000266732,9606.ENSP00000312999,9606.ENSP00000348316,9606.ENSP00000352257,9606.ENSP00000352438,9606.ENSP00000391481,9606.ENSP00000427687	VDAC1,TMPO,GNAI2,HN1,XRCC6,PCBP2,TKT,WDR1
COMPARTMENTS	GOCC:0043228	Non-membrane-bounded organelle	43	3206	0.0134124	0.57	1.45e-13	9606.ENSP00000221166,9606.ENSP00000225655,9606.ENSP00000254810,9606.ENSP00000265333,9606.ENSP00000265563,9606.ENSP00000266732,9606.ENSP00000278572,9606.ENSP00000290341,9606.ENSP00000296930,9606.ENSP00000299300,9606.ENSP00000304669,9606.ENSP00000305556,9606.ENSP00000310861,9606.ENSP00000312999,9606.ENSP00000318195,9606.ENSP00000325136,9606.ENSP00000326042,9606.ENSP00000327145,9606.ENSP00000329662,…	NEFM,PFN1,H3F3B,VDAC1,PRKAR2A,TMPO,RPS3,IGF2BP1,NPM1,CCT2,CTNNA1,PCBP1,KRT2,GNAI2,NCL,HADHB,TUBA3D,FLNC,H1FX,HIST1H1B,HIST2H3D,DCX,RPS2,DYNC1H1,VCP,HIST1H3J,XRCC6,MAP2,HIST3H3,FLNA,CNN3,SPTAN1,RPS8,RPS18,CAPZB,ILF3,PARK7,SSBP1,MYL6,TUBB8,MARCKS,CLTC,NEFL
COMPARTMENTS	GOCC:0043232	Intracellular non-membrane-bounded organelle	43	3196	0.0134543	0.57	1.45e-13	9606.ENSP00000221166,9606.ENSP00000225655,9606.ENSP00000254810,9606.ENSP00000265333,9606.ENSP00000265563,9606.ENSP00000266732,9606.ENSP00000278572,9606.ENSP00000290341,9606.ENSP00000296930,9606.ENSP00000299300,9606.ENSP00000304669,9606.ENSP00000305556,9606.ENSP00000310861,9606.ENSP00000312999,9606.ENSP00000318195,9606.ENSP00000325136,9606.ENSP00000326042,9606.ENSP00000327145,9606.ENSP00000329662,…	NEFM,PFN1,H3F3B,VDAC1,PRKAR2A,TMPO,RPS3,IGF2BP1,NPM1,CCT2,CTNNA1,PCBP1,KRT2,GNAI2,NCL,HADHB,TUBA3D,FLNC,H1FX,HIST1H1B,HIST2H3D,DCX,RPS2,DYNC1H1,VCP,HIST1H3J,XRCC6,MAP2,HIST3H3,FLNA,CNN3,SPTAN1,RPS8,RPS18,CAPZB,ILF3,PARK7,SSBP1,MYL6,TUBB8,MARCKS,CLTC,NEFL
COMPARTMENTS	GOCC:0005694	Chromosome	12	894	0.0134228	0.57	0.0065	9606.ENSP00000254810,9606.ENSP00000266732,9606.ENSP00000318195,9606.ENSP00000329662,9606.ENSP00000330074,9606.ENSP00000333277,9606.ENSP00000351777,9606.ENSP00000352252,9606.ENSP00000352257,9606.ENSP00000355657,9606.ENSP00000358866,9606.ENSP00000418770	H3F3B,TMPO,NCL,H1FX,HIST1H1B,HIST2H3D,VCP,HIST1H3J,XRCC6,HIST3H3,FLNA,PARK7
GO Process	GO:0032940	Secretion by cell	13	979	0.0132789	0.56	0.0129	9606.ENSP00000247461,9606.ENSP00000290158,9606.ENSP00000299300,9606.ENSP00000307940,9606.ENSP00000348965,9606.ENSP00000351777,9606.ENSP00000352257,9606.ENSP00000358866,9606.ENSP00000359991,9606.ENSP00000361824,9606.ENSP00000418770,9606.ENSP00000419425,9606.ENSP00000427687	CANX,KPNB1,CCT2,EEF2,DYNC1H1,VCP,XRCC6,FLNA,PGAM1,SPTAN1,PARK7,PPIA,WDR1
TISSUES	BTO:0000254	Female reproductive gland	37	2783	0.013295	0.56	3.78e-12	9606.ENSP00000216218,9606.ENSP00000247461,9606.ENSP00000254810,9606.ENSP00000262746,9606.ENSP00000265563,9606.ENSP00000278572,9606.ENSP00000290158,9606.ENSP00000290299,9606.ENSP00000296930,9606.ENSP00000299300,9606.ENSP00000299767,9606.ENSP00000304669,9606.ENSP00000307940,9606.ENSP00000312999,9606.ENSP00000318195,9606.ENSP00000325136,9606.ENSP00000327145,9606.ENSP00000341885,9606.ENSP00000346762,…	ST13,CANX,H3F3B,PRDX1,PRKAR2A,RPS3,KPNB1,ATP5O,NPM1,CCT2,HSP90B1,CTNNA1,EEF2,GNAI2,NCL,HADHB,FLNC,RPS2,SND1,HN1,DYNC1H1,VCP,XRCC6,PCBP2,HIST3H3,FLNA,PGAM1,RPS8,CTNNA2,TKT,CAPZB,ILF3,PPIA,WDR1,MYL6,CLTC,NCAM1
TISSUES	BTO:0000928	Limbic system	10	762	0.0131234	0.56	0.0096	9606.ENSP00000255448,9606.ENSP00000261313,9606.ENSP00000299300,9606.ENSP00000304669,9606.ENSP00000325136,9606.ENSP00000337697,9606.ENSP00000359225,9606.ENSP00000377494,9606.ENSP00000380033,9606.ENSP00000384638	DCLK1,PEBP1,CCT2,CTNNA1,HADHB,DCX,CNN3,TAGLN3,DDX17,CTNNA2
COMPARTMENTS	GOCC:0005615	Extracellular space	13	985	0.013198	0.56	0.0039	9606.ENSP00000225655,9606.ENSP00000233893,9606.ENSP00000247461,9606.ENSP00000262746,9606.ENSP00000299767,9606.ENSP00000307940,9606.ENSP00000318195,9606.ENSP00000351777,9606.ENSP00000352438,9606.ENSP00000418770,9606.ENSP00000419425,9606.ENSP00000478061,9606.ENSP00000479606	PFN1,HSPE1,CANX,PRDX1,HSP90B1,EEF2,NCL,VCP,PCBP2,PARK7,PPIA,MARCKS,CLTC
TISSUES	BTO:0000233	Cerebral cortex	14	1075	0.0130233	0.55	0.00079	9606.ENSP00000255448,9606.ENSP00000277865,9606.ENSP00000299300,9606.ENSP00000304669,9606.ENSP00000307940,9606.ENSP00000337697,9606.ENSP00000348965,9606.ENSP00000352252,9606.ENSP00000359225,9606.ENSP00000380033,9606.ENSP00000384638,9606.ENSP00000418770,9606.ENSP00000419425,9606.ENSP00000479606	DCLK1,GLUD1,CCT2,CTNNA1,EEF2,DCX,DYNC1H1,HIST1H3J,CNN3,DDX17,CTNNA2,PARK7,PPIA,CLTC
TISSUES	BTO:0000146	Brain stem	8	617	0.012966	0.55	0.0349	9606.ENSP00000247461,9606.ENSP00000261313,9606.ENSP00000265333,9606.ENSP00000265563,9606.ENSP00000278572,9606.ENSP00000304669,9606.ENSP00000351777,9606.ENSP00000418770	CANX,PEBP1,VDAC1,PRKAR2A,RPS3,CTNNA1,VCP,PARK7
COMPARTMENTS	GOCC:0005829	Cytosol	38	2919	0.0130182	0.55	3.82e-11	9606.ENSP00000216218,9606.ENSP00000225655,9606.ENSP00000233893,9606.ENSP00000261313,9606.ENSP00000265563,9606.ENSP00000278572,9606.ENSP00000284440,9606.ENSP00000290158,9606.ENSP00000290341,9606.ENSP00000299300,9606.ENSP00000299767,9606.ENSP00000305556,9606.ENSP00000307940,9606.ENSP00000310861,9606.ENSP00000312999,9606.ENSP00000327145,9606.ENSP00000337697,9606.ENSP00000341885,9606.ENSP00000346762,…	ST13,PFN1,HSPE1,PEBP1,PRKAR2A,RPS3,UCHL1,KPNB1,IGF2BP1,CCT2,HSP90B1,PCBP1,EEF2,KRT2,GNAI2,FLNC,DCX,RPS2,SND1,DYNC1H1,VCP,XRCC6,PCBP2,FLNA,CNN3,PGAM1,DDAH2,RPS8,TKT,RPS18,GDI1,CAPZB,PARK7,PPIA,WDR1,MYL6,CLTC,NCAM1
GO Component	GO:0045202	Synapse	17	1351	0.0125833	0.54	0.00029	9606.ENSP00000225655,9606.ENSP00000247461,9606.ENSP00000255448,9606.ENSP00000265333,9606.ENSP00000278572,9606.ENSP00000290341,9606.ENSP00000307940,9606.ENSP00000312999,9606.ENSP00000351777,9606.ENSP00000353508,9606.ENSP00000358866,9606.ENSP00000359225,9606.ENSP00000384638,9606.ENSP00000393241,9606.ENSP00000418770,9606.ENSP00000441875,9606.ENSP00000482169	PFN1,CANX,DCLK1,VDAC1,RPS3,IGF2BP1,EEF2,GNAI2,VCP,MAP2,FLNA,CNN3,CTNNA2,RPS18,PARK7,PHB2,NEFL
GO Component	GO:0043005	Neuron projection	17	1366	0.0124451	0.54	0.00033	9606.ENSP00000221166,9606.ENSP00000247461,9606.ENSP00000262494,9606.ENSP00000284440,9606.ENSP00000290341,9606.ENSP00000312999,9606.ENSP00000337697,9606.ENSP00000348965,9606.ENSP00000353508,9606.ENSP00000358866,9606.ENSP00000359225,9606.ENSP00000384638,9606.ENSP00000394071,9606.ENSP00000418770,9606.ENSP00000441875,9606.ENSP00000480132,9606.ENSP00000482169	NEFM,CANX,GNAO1,UCHL1,IGF2BP1,GNAI2,DCX,DYNC1H1,MAP2,FLNA,CNN3,CTNNA2,GDI1,PARK7,PHB2,NCAM1,NEFL
UniProt Keywords	KW-0832	Ubl conjugation	30	2383	0.0125892	0.54	4e-08	9606.ENSP00000225655,9606.ENSP00000247461,9606.ENSP00000254810,9606.ENSP00000262746,9606.ENSP00000265333,9606.ENSP00000278572,9606.ENSP00000296930,9606.ENSP00000299300,9606.ENSP00000304669,9606.ENSP00000305556,9606.ENSP00000307940,9606.ENSP00000318195,9606.ENSP00000327145,9606.ENSP00000333277,9606.ENSP00000337697,9606.ENSP00000341885,9606.ENSP00000346762,9606.ENSP00000351777,9606.ENSP00000352252,…	PFN1,CANX,H3F3B,PRDX1,VDAC1,RPS3,NPM1,CCT2,CTNNA1,PCBP1,EEF2,NCL,FLNC,HIST2H3D,DCX,RPS2,SND1,VCP,HIST1H3J,XRCC6,PCBP2,HIST3H3,FLNA,RPS8,TKT,RPS18,ILF3,PARK7,PPIA,NEFL
GO Process	GO:0044087	Regulation of cellular component biogenesis	12	971	0.0123584	0.53	0.0318	9606.ENSP00000225655,9606.ENSP00000254810,9606.ENSP00000278572,9606.ENSP00000296930,9606.ENSP00000348965,9606.ENSP00000351777,9606.ENSP00000353508,9606.ENSP00000358866,9606.ENSP00000361824,9606.ENSP00000384638,9606.ENSP00000401010,9606.ENSP00000418770	PFN1,H3F3B,RPS3,NPM1,DYNC1H1,VCP,MAP2,FLNA,SPTAN1,CTNNA2,CAPZB,PARK7
GO Component	GO:0005856	Cytoskeleton	27	2221	0.0121567	0.53	5.82e-07	9606.ENSP00000221166,9606.ENSP00000225655,9606.ENSP00000265563,9606.ENSP00000278572,9606.ENSP00000296930,9606.ENSP00000299300,9606.ENSP00000304669,9606.ENSP00000310861,9606.ENSP00000312999,9606.ENSP00000326042,9606.ENSP00000327145,9606.ENSP00000337697,9606.ENSP00000348965,9606.ENSP00000353508,9606.ENSP00000358866,9606.ENSP00000359225,9606.ENSP00000360021,9606.ENSP00000361824,9606.ENSP00000364945,…	NEFM,PFN1,PRKAR2A,RPS3,NPM1,CCT2,CTNNA1,KRT2,GNAI2,TUBA3D,FLNC,DCX,DYNC1H1,MAP2,FLNA,CNN3,GNG12,SPTAN1,DDAH2,CTNNA2,CAPZB,WDR1,MYL6,TUBB8,MARCKS,CLTC,NEFL
UniProt Keywords	KW-0449	Lipoprotein	10	817	0.0122399	0.53	0.0253	9606.ENSP00000247461,9606.ENSP00000262494,9606.ENSP00000284440,9606.ENSP00000312999,9606.ENSP00000333277,9606.ENSP00000360021,9606.ENSP00000379888,9606.ENSP00000418770,9606.ENSP00000478061,9606.ENSP00000480132	CANX,GNAO1,UCHL1,GNAI2,HIST2H3D,GNG12,RPS8,PARK7,MARCKS,NCAM1
GO Process	GO:0044419	Interspecies interaction between organisms	23	1899	0.0121116	0.52	0.00019	9606.ENSP00000216218,9606.ENSP00000247461,9606.ENSP00000255448,9606.ENSP00000262746,9606.ENSP00000265333,9606.ENSP00000278572,9606.ENSP00000290158,9606.ENSP00000296930,9606.ENSP00000305556,9606.ENSP00000341885,9606.ENSP00000346762,9606.ENSP00000351777,9606.ENSP00000352257,9606.ENSP00000352438,9606.ENSP00000358866,9606.ENSP00000360021,9606.ENSP00000379888,9606.ENSP00000380033,9606.ENSP00000393241,…	ST13,CANX,DCLK1,PRDX1,VDAC1,RPS3,KPNB1,NPM1,PCBP1,RPS2,SND1,VCP,XRCC6,PCBP2,FLNA,GNG12,RPS8,DDX17,RPS18,ILF3,PPIA,PHB2,NCAM1
GO Process	GO:0001775	Cell activation	13	1075	0.012093	0.52	0.0247	9606.ENSP00000262746,9606.ENSP00000290158,9606.ENSP00000299300,9606.ENSP00000307940,9606.ENSP00000310861,9606.ENSP00000348965,9606.ENSP00000351777,9606.ENSP00000352257,9606.ENSP00000358866,9606.ENSP00000359991,9606.ENSP00000361824,9606.ENSP00000419425,9606.ENSP00000441875	PRDX1,KPNB1,CCT2,EEF2,KRT2,DYNC1H1,VCP,XRCC6,FLNA,PGAM1,SPTAN1,PPIA,PHB2
Reactome	HSA-392499	Metabolism of proteins	24	1977	0.0121396	0.52	2.26e-05	9606.ENSP00000247461,9606.ENSP00000254810,9606.ENSP00000262494,9606.ENSP00000265333,9606.ENSP00000278572,9606.ENSP00000284440,9606.ENSP00000296930,9606.ENSP00000299300,9606.ENSP00000299767,9606.ENSP00000307940,9606.ENSP00000312999,9606.ENSP00000326042,9606.ENSP00000333277,9606.ENSP00000341885,9606.ENSP00000348965,9606.ENSP00000351777,9606.ENSP00000360021,9606.ENSP00000361824,9606.ENSP00000379888,…	CANX,H3F3B,GNAO1,VDAC1,RPS3,UCHL1,NPM1,CCT2,HSP90B1,EEF2,GNAI2,TUBA3D,HIST2H3D,RPS2,DYNC1H1,VCP,GNG12,SPTAN1,RPS8,DDX17,RPS18,CAPZB,PARK7,TUBB8
COMPARTMENTS	GOCC:0015630	Microtubule cytoskeleton	11	924	0.0119048	0.52	0.0313	9606.ENSP00000265563,9606.ENSP00000278572,9606.ENSP00000296930,9606.ENSP00000299300,9606.ENSP00000312999,9606.ENSP00000337697,9606.ENSP00000348965,9606.ENSP00000353508,9606.ENSP00000361824,9606.ENSP00000456206,9606.ENSP00000479606	PRKAR2A,RPS3,NPM1,CCT2,GNAI2,DCX,DYNC1H1,MAP2,SPTAN1,TUBB8,CLTC
GO Component	GO:0030141	Secretory granule	10	845	0.0118343	0.51	0.0231	9606.ENSP00000290158,9606.ENSP00000299300,9606.ENSP00000304669,9606.ENSP00000307940,9606.ENSP00000348965,9606.ENSP00000351777,9606.ENSP00000352257,9606.ENSP00000359991,9606.ENSP00000361824,9606.ENSP00000419425	KPNB1,CCT2,CTNNA1,EEF2,DYNC1H1,VCP,XRCC6,PGAM1,SPTAN1,PPIA
TISSUES	BTO:0001493	Trunk	11	927	0.0118662	0.51	0.0111	9606.ENSP00000265333,9606.ENSP00000266732,9606.ENSP00000296930,9606.ENSP00000312999,9606.ENSP00000341885,9606.ENSP00000348316,9606.ENSP00000352257,9606.ENSP00000352438,9606.ENSP00000391481,9606.ENSP00000419425,9606.ENSP00000427687	VDAC1,TMPO,NPM1,GNAI2,RPS2,HN1,XRCC6,PCBP2,TKT,PPIA,WDR1
GO Component	GO:0031982	Vesicle	45	3879	0.0116009	0.5	4.41e-13	9606.ENSP00000216218,9606.ENSP00000225655,9606.ENSP00000233893,9606.ENSP00000247461,9606.ENSP00000254810,9606.ENSP00000261313,9606.ENSP00000262746,9606.ENSP00000265333,9606.ENSP00000265563,9606.ENSP00000278572,9606.ENSP00000290158,9606.ENSP00000299300,9606.ENSP00000299767,9606.ENSP00000304669,9606.ENSP00000305556,9606.ENSP00000307940,9606.ENSP00000310861,9606.ENSP00000312999,9606.ENSP00000318195,…	ST13,PFN1,HSPE1,CANX,H3F3B,PEBP1,PRDX1,VDAC1,PRKAR2A,RPS3,KPNB1,CCT2,HSP90B1,CTNNA1,PCBP1,EEF2,KRT2,GNAI2,NCL,HIST2H3D,RPS2,SND1,DYNC1H1,VCP,HIST1H3J,XRCC6,PCBP2,HIST3H3,FLNA,PGAM1,GNG12,SPTAN1,DDAH2,RPS8,TKT,RPS18,CAPZB,PARK7,PPIA,SSBP1,WDR1,MYL6,TUBB8,MARCKS,CLTC
GO Component	GO:0015630	Microtubule cytoskeleton	14	1219	0.0114848	0.5	0.0036	9606.ENSP00000265563,9606.ENSP00000278572,9606.ENSP00000296930,9606.ENSP00000299300,9606.ENSP00000312999,9606.ENSP00000326042,9606.ENSP00000337697,9606.ENSP00000348965,9606.ENSP00000353508,9606.ENSP00000361824,9606.ENSP00000364945,9606.ENSP00000456206,9606.ENSP00000478061,9606.ENSP00000479606	PRKAR2A,RPS3,NPM1,CCT2,GNAI2,TUBA3D,DCX,DYNC1H1,MAP2,SPTAN1,DDAH2,TUBB8,MARCKS,CLTC
TISSUES	BTO:0000478	Forebrain	17	1473	0.0115411	0.5	0.00048	9606.ENSP00000255448,9606.ENSP00000261313,9606.ENSP00000277865,9606.ENSP00000299300,9606.ENSP00000304669,9606.ENSP00000307940,9606.ENSP00000325136,9606.ENSP00000337697,9606.ENSP00000348965,9606.ENSP00000352252,9606.ENSP00000359225,9606.ENSP00000377494,9606.ENSP00000380033,9606.ENSP00000384638,9606.ENSP00000418770,9606.ENSP00000419425,9606.ENSP00000479606	DCLK1,PEBP1,GLUD1,CCT2,CTNNA1,EEF2,HADHB,DCX,DYNC1H1,HIST1H3J,CNN3,TAGLN3,DDX17,CTNNA2,PARK7,PPIA,CLTC
GO Process	GO:0046907	Intracellular transport	17	1520	0.0111842	0.49	0.0081	9606.ENSP00000255448,9606.ENSP00000278572,9606.ENSP00000284440,9606.ENSP00000290158,9606.ENSP00000290299,9606.ENSP00000296930,9606.ENSP00000299767,9606.ENSP00000341885,9606.ENSP00000348965,9606.ENSP00000351777,9606.ENSP00000361824,9606.ENSP00000379888,9606.ENSP00000393241,9606.ENSP00000401010,9606.ENSP00000441875,9606.ENSP00000479606,9606.ENSP00000482169	DCLK1,RPS3,UCHL1,KPNB1,ATP5O,NPM1,HSP90B1,RPS2,DYNC1H1,VCP,SPTAN1,RPS8,RPS18,CAPZB,PHB2,CLTC,NEFL
TISSUES	BTO:0001491	Viscus	56	5020	0.0111554	0.49	2.04e-18	9606.ENSP00000216218,9606.ENSP00000221166,9606.ENSP00000225655,9606.ENSP00000233893,9606.ENSP00000247461,9606.ENSP00000254810,9606.ENSP00000261313,9606.ENSP00000262746,9606.ENSP00000265333,9606.ENSP00000277865,9606.ENSP00000278572,9606.ENSP00000284440,9606.ENSP00000290158,9606.ENSP00000290299,9606.ENSP00000296930,9606.ENSP00000299300,9606.ENSP00000299767,9606.ENSP00000304669,9606.ENSP00000305556,…	ST13,NEFM,PFN1,HSPE1,CANX,H3F3B,PEBP1,PRDX1,VDAC1,GLUD1,RPS3,UCHL1,KPNB1,ATP5O,NPM1,CCT2,HSP90B1,CTNNA1,PCBP1,EEF2,GNAI2,NCL,HADHB,FLNC,H1FX,HIST1H1B,RPS2,SND1,DYNC1H1,VCP,HIST1H3J,XRCC6,PCBP2,MAP2,FLNA,CNN3,PGAM1,GNG12,SPTAN1,DDAH2,RPS8,DDX17,TKT,RPS18,GDI1,CAPZB,ILF3,PARK7,PPIA,SSBP1,WDR1,PHB2,MYL6,MARCKS,CLTC,NCAM1
TISSUES	BTO:0000887	Muscle	11	985	0.0111675	0.49	0.0173	9606.ENSP00000262494,9606.ENSP00000265333,9606.ENSP00000278572,9606.ENSP00000284440,9606.ENSP00000290158,9606.ENSP00000290299,9606.ENSP00000307940,9606.ENSP00000325136,9606.ENSP00000327145,9606.ENSP00000341885,9606.ENSP00000480132	GNAO1,VDAC1,RPS3,UCHL1,KPNB1,ATP5O,EEF2,HADHB,FLNC,RPS2,NCAM1
GO Process	GO:0051649	Establishment of localization in cell	26	2375	0.0109474	0.48	0.00019	9606.ENSP00000247461,9606.ENSP00000255448,9606.ENSP00000278572,9606.ENSP00000284440,9606.ENSP00000290158,9606.ENSP00000290299,9606.ENSP00000296930,9606.ENSP00000299300,9606.ENSP00000299767,9606.ENSP00000307940,9606.ENSP00000341885,9606.ENSP00000348965,9606.ENSP00000351777,9606.ENSP00000352257,9606.ENSP00000358866,9606.ENSP00000359991,9606.ENSP00000361824,9606.ENSP00000379888,9606.ENSP00000393241,…	CANX,DCLK1,RPS3,UCHL1,KPNB1,ATP5O,NPM1,CCT2,HSP90B1,EEF2,RPS2,DYNC1H1,VCP,XRCC6,FLNA,PGAM1,SPTAN1,RPS8,RPS18,CAPZB,PARK7,PPIA,WDR1,PHB2,CLTC,NEFL
GO Process	GO:0051336	Regulation of hydrolase activity	14	1284	0.0109034	0.48	0.0318	9606.ENSP00000225655,9606.ENSP00000233893,9606.ENSP00000261313,9606.ENSP00000278572,9606.ENSP00000296930,9606.ENSP00000299767,9606.ENSP00000312999,9606.ENSP00000351777,9606.ENSP00000353508,9606.ENSP00000359225,9606.ENSP00000394071,9606.ENSP00000418770,9606.ENSP00000419665,9606.ENSP00000441875	PFN1,HSPE1,PEBP1,RPS3,NPM1,HSP90B1,GNAI2,VCP,MAP2,CNN3,GDI1,PARK7,SSBP1,PHB2
GO Component	GO:0005576	Extracellular region	46	4166	0.0110418	0.48	9.03e-13	9606.ENSP00000216218,9606.ENSP00000225655,9606.ENSP00000233893,9606.ENSP00000247461,9606.ENSP00000254810,9606.ENSP00000261313,9606.ENSP00000262746,9606.ENSP00000265333,9606.ENSP00000265563,9606.ENSP00000278572,9606.ENSP00000290158,9606.ENSP00000299300,9606.ENSP00000299767,9606.ENSP00000305556,9606.ENSP00000307940,9606.ENSP00000310861,9606.ENSP00000312999,9606.ENSP00000318195,9606.ENSP00000333277,…	ST13,PFN1,HSPE1,CANX,H3F3B,PEBP1,PRDX1,VDAC1,PRKAR2A,RPS3,KPNB1,CCT2,HSP90B1,PCBP1,EEF2,KRT2,GNAI2,NCL,HIST2H3D,RPS2,SND1,DYNC1H1,VCP,HIST1H3J,XRCC6,PCBP2,HIST3H3,FLNA,PGAM1,GNG12,SPTAN1,DDAH2,RPS8,TKT,RPS18,CAPZB,ILF3,PARK7,PPIA,SSBP1,WDR1,MYL6,TUBB8,MARCKS,CLTC,NCAM1
GO Component	GO:0099503	Secretory vesicle	11	1010	0.0108911	0.48	0.0245	9606.ENSP00000265333,9606.ENSP00000290158,9606.ENSP00000299300,9606.ENSP00000304669,9606.ENSP00000307940,9606.ENSP00000348965,9606.ENSP00000351777,9606.ENSP00000352257,9606.ENSP00000359991,9606.ENSP00000361824,9606.ENSP00000419425	VDAC1,KPNB1,CCT2,CTNNA1,EEF2,DYNC1H1,VCP,XRCC6,PGAM1,SPTAN1,PPIA
GO Function	GO:0019899	Enzyme binding	24	2239	0.0107191	0.47	0.00014	9606.ENSP00000225655,9606.ENSP00000261313,9606.ENSP00000265333,9606.ENSP00000265563,9606.ENSP00000278572,9606.ENSP00000284440,9606.ENSP00000290158,9606.ENSP00000296930,9606.ENSP00000299300,9606.ENSP00000299767,9606.ENSP00000307940,9606.ENSP00000318195,9606.ENSP00000330074,9606.ENSP00000337697,9606.ENSP00000341885,9606.ENSP00000351777,9606.ENSP00000352438,9606.ENSP00000358866,9606.ENSP00000359991,…	PFN1,PEBP1,VDAC1,PRKAR2A,RPS3,UCHL1,KPNB1,NPM1,CCT2,HSP90B1,EEF2,NCL,HIST1H1B,DCX,RPS2,VCP,PCBP2,FLNA,PGAM1,GDI1,PARK7,MARCKS,CLTC,NEFL
GO Component	GO:0043232	Intracellular non-membrane-bounded organelle	52	4880	0.0106557	0.47	9.21e-15	9606.ENSP00000221166,9606.ENSP00000225655,9606.ENSP00000247461,9606.ENSP00000254810,9606.ENSP00000265333,9606.ENSP00000265563,9606.ENSP00000266732,9606.ENSP00000278572,9606.ENSP00000290158,9606.ENSP00000290341,9606.ENSP00000296930,9606.ENSP00000299300,9606.ENSP00000304669,9606.ENSP00000305556,9606.ENSP00000307940,9606.ENSP00000310861,9606.ENSP00000312999,9606.ENSP00000318195,9606.ENSP00000325136,…	NEFM,PFN1,CANX,H3F3B,VDAC1,PRKAR2A,TMPO,RPS3,KPNB1,IGF2BP1,NPM1,CCT2,CTNNA1,PCBP1,EEF2,KRT2,GNAI2,NCL,HADHB,TUBA3D,FLNC,H1FX,HIST1H1B,HIST2H3D,DCX,RPS2,HN1,DYNC1H1,VCP,HIST1H3J,XRCC6,MAP2,HIST3H3,FLNA,CNN3,GNG12,SPTAN1,DDAH2,RPS8,DDX17,CTNNA2,RPS18,CAPZB,ILF3,PARK7,SSBP1,WDR1,MYL6,TUBB8,MARCKS,CLTC,NEFL
Reactome	HSA-597592	Post-translational protein modification	15	1390	0.0107914	0.47	0.0067	9606.ENSP00000247461,9606.ENSP00000265333,9606.ENSP00000284440,9606.ENSP00000296930,9606.ENSP00000299767,9606.ENSP00000307940,9606.ENSP00000326042,9606.ENSP00000341885,9606.ENSP00000348965,9606.ENSP00000351777,9606.ENSP00000361824,9606.ENSP00000380033,9606.ENSP00000401010,9606.ENSP00000418770,9606.ENSP00000456206	CANX,VDAC1,UCHL1,NPM1,HSP90B1,EEF2,TUBA3D,RPS2,DYNC1H1,VCP,SPTAN1,DDX17,CAPZB,PARK7,TUBB8
Reactome	HSA-168249	Innate Immune System	11	1025	0.0107317	0.47	0.0309	9606.ENSP00000290158,9606.ENSP00000299300,9606.ENSP00000299767,9606.ENSP00000307940,9606.ENSP00000348965,9606.ENSP00000351777,9606.ENSP00000352257,9606.ENSP00000352438,9606.ENSP00000359991,9606.ENSP00000361824,9606.ENSP00000419425	KPNB1,CCT2,HSP90B1,EEF2,DYNC1H1,VCP,XRCC6,PCBP2,PGAM1,SPTAN1,PPIA
TISSUES	BTO:0000227	Central nervous system	59	5558	0.0106153	0.47	4.7e-19	9606.ENSP00000216218,9606.ENSP00000221166,9606.ENSP00000225655,9606.ENSP00000233893,9606.ENSP00000247461,9606.ENSP00000254810,9606.ENSP00000255448,9606.ENSP00000261313,9606.ENSP00000262494,9606.ENSP00000262746,9606.ENSP00000265333,9606.ENSP00000265563,9606.ENSP00000266732,9606.ENSP00000277865,9606.ENSP00000278572,9606.ENSP00000284440,9606.ENSP00000290158,9606.ENSP00000290299,9606.ENSP00000296930,…	ST13,NEFM,PFN1,HSPE1,CANX,H3F3B,DCLK1,PEBP1,GNAO1,PRDX1,VDAC1,PRKAR2A,TMPO,GLUD1,RPS3,UCHL1,KPNB1,ATP5O,NPM1,CCT2,HSP90B1,CTNNA1,PCBP1,EEF2,GNAI2,NCL,HADHB,FLNC,DCX,RPS2,SND1,HN1,DYNC1H1,VCP,HIST1H3J,XRCC6,PCBP2,MAP2,FLNA,CNN3,PGAM1,GNG12,SPTAN1,DDAH2,TAGLN3,RPS8,DDX17,CTNNA2,TKT,GDI1,CAPZB,ILF3,PARK7,PPIA,WDR1,MYL6,MARCKS,CLTC,NCAM1
TISSUES	BTO:0001485	Muscular system	12	1121	0.0107047	0.47	0.0146	9606.ENSP00000262494,9606.ENSP00000265333,9606.ENSP00000278572,9606.ENSP00000284440,9606.ENSP00000290158,9606.ENSP00000290299,9606.ENSP00000307940,9606.ENSP00000325136,9606.ENSP00000327145,9606.ENSP00000341885,9606.ENSP00000352438,9606.ENSP00000480132	GNAO1,VDAC1,RPS3,UCHL1,KPNB1,ATP5O,EEF2,HADHB,FLNC,RPS2,PCBP2,NCAM1
GO Process	GO:0044085	Cellular component biogenesis	27	2583	0.010453	0.46	0.00019	9606.ENSP00000216218,9606.ENSP00000221166,9606.ENSP00000254810,9606.ENSP00000278572,9606.ENSP00000290158,9606.ENSP00000296930,9606.ENSP00000299300,9606.ENSP00000299767,9606.ENSP00000304669,9606.ENSP00000327145,9606.ENSP00000329662,9606.ENSP00000330074,9606.ENSP00000333277,9606.ENSP00000337697,9606.ENSP00000341885,9606.ENSP00000348965,9606.ENSP00000351777,9606.ENSP00000352252,9606.ENSP00000355657,…	ST13,NEFM,H3F3B,RPS3,KPNB1,NPM1,CCT2,HSP90B1,CTNNA1,FLNC,H1FX,HIST1H1B,HIST2H3D,DCX,RPS2,DYNC1H1,VCP,HIST1H3J,HIST3H3,FLNA,RPS8,DDX17,WDR1,TUBB8,MARCKS,CLTC,NEFL
TISSUES	BTO:0000142	Brain	57	5462	0.0104357	0.46	1.14e-17	9606.ENSP00000216218,9606.ENSP00000221166,9606.ENSP00000225655,9606.ENSP00000233893,9606.ENSP00000247461,9606.ENSP00000254810,9606.ENSP00000255448,9606.ENSP00000261313,9606.ENSP00000262494,9606.ENSP00000262746,9606.ENSP00000265333,9606.ENSP00000265563,9606.ENSP00000266732,9606.ENSP00000277865,9606.ENSP00000278572,9606.ENSP00000284440,9606.ENSP00000290158,9606.ENSP00000290299,9606.ENSP00000296930,…	ST13,NEFM,PFN1,HSPE1,CANX,H3F3B,DCLK1,PEBP1,GNAO1,PRDX1,VDAC1,PRKAR2A,TMPO,GLUD1,RPS3,UCHL1,KPNB1,ATP5O,NPM1,CCT2,HSP90B1,CTNNA1,PCBP1,EEF2,GNAI2,NCL,HADHB,DCX,RPS2,SND1,HN1,DYNC1H1,VCP,HIST1H3J,XRCC6,PCBP2,MAP2,CNN3,PGAM1,GNG12,SPTAN1,DDAH2,TAGLN3,RPS8,DDX17,CTNNA2,TKT,GDI1,CAPZB,ILF3,PARK7,PPIA,WDR1,MYL6,MARCKS,CLTC,NCAM1
GO Process	GO:0022607	Cellular component assembly	24	2359	0.0101738	0.45	0.0013	9606.ENSP00000216218,9606.ENSP00000221166,9606.ENSP00000254810,9606.ENSP00000278572,9606.ENSP00000290158,9606.ENSP00000296930,9606.ENSP00000299300,9606.ENSP00000299767,9606.ENSP00000304669,9606.ENSP00000327145,9606.ENSP00000329662,9606.ENSP00000330074,9606.ENSP00000333277,9606.ENSP00000337697,9606.ENSP00000348965,9606.ENSP00000351777,9606.ENSP00000352252,9606.ENSP00000355657,9606.ENSP00000358866,…	ST13,NEFM,H3F3B,RPS3,KPNB1,NPM1,CCT2,HSP90B1,CTNNA1,FLNC,H1FX,HIST1H1B,HIST2H3D,DCX,DYNC1H1,VCP,HIST1H3J,HIST3H3,FLNA,WDR1,TUBB8,MARCKS,CLTC,NEFL
GO Process	GO:0044248	Cellular catabolic process	18	1758	0.0102389	0.45	0.0129	9606.ENSP00000262746,9606.ENSP00000265333,9606.ENSP00000277865,9606.ENSP00000278572,9606.ENSP00000284440,9606.ENSP00000290158,9606.ENSP00000299767,9606.ENSP00000325136,9606.ENSP00000341885,9606.ENSP00000346762,9606.ENSP00000351777,9606.ENSP00000352438,9606.ENSP00000364945,9606.ENSP00000379888,9606.ENSP00000393241,9606.ENSP00000418770,9606.ENSP00000441875,9606.ENSP00000479606	PRDX1,VDAC1,GLUD1,RPS3,UCHL1,KPNB1,HSP90B1,HADHB,RPS2,SND1,VCP,PCBP2,DDAH2,RPS8,RPS18,PARK7,PHB2,CLTC
COMPARTMENTS	GOCC:0031982	Vesicle	21	2051	0.0102389	0.45	0.00079	9606.ENSP00000233893,9606.ENSP00000247461,9606.ENSP00000262746,9606.ENSP00000290158,9606.ENSP00000299300,9606.ENSP00000299767,9606.ENSP00000305556,9606.ENSP00000307940,9606.ENSP00000318195,9606.ENSP00000348965,9606.ENSP00000351777,9606.ENSP00000352257,9606.ENSP00000352438,9606.ENSP00000358866,9606.ENSP00000359991,9606.ENSP00000361824,9606.ENSP00000401010,9606.ENSP00000418770,9606.ENSP00000419425,…	HSPE1,CANX,PRDX1,KPNB1,CCT2,HSP90B1,PCBP1,EEF2,NCL,DYNC1H1,VCP,XRCC6,PCBP2,FLNA,PGAM1,SPTAN1,CAPZB,PARK7,PPIA,MARCKS,CLTC
GO Process	GO:0006928	Movement of cell or subcellular component	15	1501	0.00999334	0.44	0.0413	9606.ENSP00000255448,9606.ENSP00000284440,9606.ENSP00000290158,9606.ENSP00000310861,9606.ENSP00000337697,9606.ENSP00000348965,9606.ENSP00000358866,9606.ENSP00000361824,9606.ENSP00000384638,9606.ENSP00000419425,9606.ENSP00000427687,9606.ENSP00000441875,9606.ENSP00000446955,9606.ENSP00000480132,9606.ENSP00000482169	DCLK1,UCHL1,KPNB1,KRT2,DCX,DYNC1H1,FLNA,SPTAN1,CTNNA2,PPIA,WDR1,PHB2,MYL6,NCAM1,NEFL
COMPARTMENTS	GOCC:0031974	Membrane-enclosed lumen	28	2816	0.00994318	0.44	3.08e-05	9606.ENSP00000233893,9606.ENSP00000247461,9606.ENSP00000254810,9606.ENSP00000265333,9606.ENSP00000277865,9606.ENSP00000278572,9606.ENSP00000290158,9606.ENSP00000296930,9606.ENSP00000299300,9606.ENSP00000299767,9606.ENSP00000305556,9606.ENSP00000307940,9606.ENSP00000318195,9606.ENSP00000325136,9606.ENSP00000329662,9606.ENSP00000341885,9606.ENSP00000348965,9606.ENSP00000351777,9606.ENSP00000352252,…	HSPE1,CANX,H3F3B,VDAC1,GLUD1,RPS3,KPNB1,NPM1,CCT2,HSP90B1,PCBP1,EEF2,NCL,HADHB,H1FX,RPS2,DYNC1H1,VCP,HIST1H3J,XRCC6,PGAM1,SPTAN1,DDX17,ILF3,PARK7,PPIA,SSBP1,PHB2
COMPARTMENTS	GOCC:0043233	Organelle lumen	28	2816	0.00994318	0.44	3.08e-05	9606.ENSP00000233893,9606.ENSP00000247461,9606.ENSP00000254810,9606.ENSP00000265333,9606.ENSP00000277865,9606.ENSP00000278572,9606.ENSP00000290158,9606.ENSP00000296930,9606.ENSP00000299300,9606.ENSP00000299767,9606.ENSP00000305556,9606.ENSP00000307940,9606.ENSP00000318195,9606.ENSP00000325136,9606.ENSP00000329662,9606.ENSP00000341885,9606.ENSP00000348965,9606.ENSP00000351777,9606.ENSP00000352252,…	HSPE1,CANX,H3F3B,VDAC1,GLUD1,RPS3,KPNB1,NPM1,CCT2,HSP90B1,PCBP1,EEF2,NCL,HADHB,H1FX,RPS2,DYNC1H1,VCP,HIST1H3J,XRCC6,PGAM1,SPTAN1,DDX17,ILF3,PARK7,PPIA,SSBP1,PHB2
COMPARTMENTS	GOCC:0070013	Intracellular organelle lumen	28	2812	0.00995733	0.44	3.08e-05	9606.ENSP00000233893,9606.ENSP00000247461,9606.ENSP00000254810,9606.ENSP00000265333,9606.ENSP00000277865,9606.ENSP00000278572,9606.ENSP00000290158,9606.ENSP00000296930,9606.ENSP00000299300,9606.ENSP00000299767,9606.ENSP00000305556,9606.ENSP00000307940,9606.ENSP00000318195,9606.ENSP00000325136,9606.ENSP00000329662,9606.ENSP00000341885,9606.ENSP00000348965,9606.ENSP00000351777,9606.ENSP00000352252,…	HSPE1,CANX,H3F3B,VDAC1,GLUD1,RPS3,KPNB1,NPM1,CCT2,HSP90B1,PCBP1,EEF2,NCL,HADHB,H1FX,RPS2,DYNC1H1,VCP,HIST1H3J,XRCC6,PGAM1,SPTAN1,DDX17,ILF3,PARK7,PPIA,SSBP1,PHB2
Reactome	HSA-168256	Immune System	19	1956	0.0097137	0.43	0.0039	9606.ENSP00000247461,9606.ENSP00000290158,9606.ENSP00000299300,9606.ENSP00000299767,9606.ENSP00000307940,9606.ENSP00000326042,9606.ENSP00000333277,9606.ENSP00000348965,9606.ENSP00000351777,9606.ENSP00000352257,9606.ENSP00000352438,9606.ENSP00000358866,9606.ENSP00000359991,9606.ENSP00000361824,9606.ENSP00000401010,9606.ENSP00000419425,9606.ENSP00000456206,9606.ENSP00000479606,9606.ENSP00000480132	CANX,KPNB1,CCT2,HSP90B1,EEF2,TUBA3D,HIST2H3D,DYNC1H1,VCP,XRCC6,PCBP2,FLNA,PGAM1,SPTAN1,CAPZB,PPIA,TUBB8,CLTC,NCAM1
TISSUES	BTO:0001488	Endocrine gland	59	6036	0.00977469	0.43	1.85e-17	9606.ENSP00000216218,9606.ENSP00000225655,9606.ENSP00000233893,9606.ENSP00000247461,9606.ENSP00000254810,9606.ENSP00000261313,9606.ENSP00000262746,9606.ENSP00000265333,9606.ENSP00000265563,9606.ENSP00000266732,9606.ENSP00000277865,9606.ENSP00000278572,9606.ENSP00000284440,9606.ENSP00000290158,9606.ENSP00000290299,9606.ENSP00000296930,9606.ENSP00000299300,9606.ENSP00000299767,9606.ENSP00000304669,…	ST13,PFN1,HSPE1,CANX,H3F3B,PEBP1,PRDX1,VDAC1,PRKAR2A,TMPO,GLUD1,RPS3,UCHL1,KPNB1,ATP5O,NPM1,CCT2,HSP90B1,CTNNA1,PCBP1,EEF2,GNAI2,NCL,HADHB,FLNC,H1FX,RPS2,SND1,HN1,DYNC1H1,VCP,XRCC6,PCBP2,MAP2,HIST3H3,FLNA,CNN3,PGAM1,GNG12,SPTAN1,DDAH2,TAGLN3,RPS8,DDX17,CTNNA2,TKT,RPS18,GDI1,CAPZB,ILF3,PARK7,PPIA,SSBP1,WDR1,PHB2,MYL6,MARCKS,CLTC,NCAM1
GO Process	GO:0006996	Organelle organization	33	3450	0.00956522	0.42	7.25e-05	9606.ENSP00000221166,9606.ENSP00000225655,9606.ENSP00000254810,9606.ENSP00000278572,9606.ENSP00000290158,9606.ENSP00000290299,9606.ENSP00000296930,9606.ENSP00000299767,9606.ENSP00000310861,9606.ENSP00000326042,9606.ENSP00000329662,9606.ENSP00000330074,9606.ENSP00000333277,9606.ENSP00000337697,9606.ENSP00000348965,9606.ENSP00000351777,9606.ENSP00000352252,9606.ENSP00000352257,9606.ENSP00000353508,…	NEFM,PFN1,H3F3B,RPS3,KPNB1,ATP5O,NPM1,HSP90B1,KRT2,TUBA3D,H1FX,HIST1H1B,HIST2H3D,DCX,DYNC1H1,VCP,HIST1H3J,XRCC6,MAP2,HIST3H3,FLNA,CNN3,SPTAN1,CTNNA2,CAPZB,PARK7,PPIA,SSBP1,WDR1,PHB2,TUBB8,MARCKS,NEFL
GO Process	GO:0051641	Cellular localization	28	2967	0.00943714	0.42	0.0006	9606.ENSP00000247461,9606.ENSP00000255448,9606.ENSP00000278572,9606.ENSP00000284440,9606.ENSP00000290158,9606.ENSP00000290299,9606.ENSP00000296930,9606.ENSP00000299300,9606.ENSP00000299767,9606.ENSP00000304669,9606.ENSP00000307940,9606.ENSP00000330074,9606.ENSP00000341885,9606.ENSP00000348965,9606.ENSP00000351777,9606.ENSP00000352257,9606.ENSP00000358866,9606.ENSP00000359991,9606.ENSP00000361824,…	CANX,DCLK1,RPS3,UCHL1,KPNB1,ATP5O,NPM1,CCT2,HSP90B1,CTNNA1,EEF2,HIST1H1B,RPS2,DYNC1H1,VCP,XRCC6,FLNA,PGAM1,SPTAN1,RPS8,RPS18,CAPZB,PARK7,PPIA,WDR1,PHB2,CLTC,NEFL
GO Function	GO:0017076	Purine nucleotide binding	18	1878	0.00958466	0.42	0.016	9606.ENSP00000216218,9606.ENSP00000225655,9606.ENSP00000233893,9606.ENSP00000255448,9606.ENSP00000261313,9606.ENSP00000262494,9606.ENSP00000265563,9606.ENSP00000277865,9606.ENSP00000299300,9606.ENSP00000299767,9606.ENSP00000307940,9606.ENSP00000312999,9606.ENSP00000326042,9606.ENSP00000348965,9606.ENSP00000351777,9606.ENSP00000352257,9606.ENSP00000380033,9606.ENSP00000456206	ST13,PFN1,HSPE1,DCLK1,PEBP1,GNAO1,PRKAR2A,GLUD1,CCT2,HSP90B1,EEF2,GNAI2,TUBA3D,DYNC1H1,VCP,XRCC6,DDX17,TUBB8
TISSUES	BTO:0000083	Female reproductive system	55	5799	0.00948439	0.42	1.12e-14	9606.ENSP00000216218,9606.ENSP00000225655,9606.ENSP00000233893,9606.ENSP00000247461,9606.ENSP00000254810,9606.ENSP00000261313,9606.ENSP00000262494,9606.ENSP00000262746,9606.ENSP00000265333,9606.ENSP00000265563,9606.ENSP00000266732,9606.ENSP00000277865,9606.ENSP00000278572,9606.ENSP00000290158,9606.ENSP00000290299,9606.ENSP00000296930,9606.ENSP00000299300,9606.ENSP00000299767,9606.ENSP00000304669,…	ST13,PFN1,HSPE1,CANX,H3F3B,PEBP1,GNAO1,PRDX1,VDAC1,PRKAR2A,TMPO,GLUD1,RPS3,KPNB1,ATP5O,NPM1,CCT2,HSP90B1,CTNNA1,PCBP1,EEF2,GNAI2,NCL,HADHB,FLNC,RPS2,SND1,HN1,DYNC1H1,VCP,XRCC6,PCBP2,HIST3H3,FLNA,CNN3,PGAM1,GNG12,SPTAN1,DDAH2,RPS8,DDX17,CTNNA2,TKT,GDI1,CAPZB,ILF3,PARK7,PPIA,SSBP1,WDR1,PHB2,MYL6,MARCKS,CLTC,NCAM1
GO Process	GO:0010629	Negative regulation of gene expression	19	2014	0.00943396	0.41	0.0182	9606.ENSP00000254810,9606.ENSP00000278572,9606.ENSP00000290341,9606.ENSP00000318195,9606.ENSP00000330074,9606.ENSP00000333277,9606.ENSP00000341885,9606.ENSP00000346762,9606.ENSP00000352252,9606.ENSP00000352257,9606.ENSP00000352438,9606.ENSP00000358866,9606.ENSP00000377494,9606.ENSP00000379888,9606.ENSP00000380033,9606.ENSP00000393241,9606.ENSP00000404121,9606.ENSP00000418770,9606.ENSP00000441875	H3F3B,RPS3,IGF2BP1,NCL,HIST1H1B,HIST2H3D,RPS2,SND1,HIST1H3J,XRCC6,PCBP2,FLNA,TAGLN3,RPS8,DDX17,RPS18,ILF3,PARK7,PHB2
GO Process	GO:0009056	Catabolic process	19	2042	0.0093046	0.41	0.02	9606.ENSP00000262746,9606.ENSP00000265333,9606.ENSP00000277865,9606.ENSP00000278572,9606.ENSP00000284440,9606.ENSP00000290158,9606.ENSP00000299767,9606.ENSP00000325136,9606.ENSP00000341885,9606.ENSP00000346762,9606.ENSP00000351777,9606.ENSP00000352438,9606.ENSP00000359991,9606.ENSP00000364945,9606.ENSP00000379888,9606.ENSP00000393241,9606.ENSP00000418770,9606.ENSP00000441875,9606.ENSP00000479606	PRDX1,VDAC1,GLUD1,RPS3,UCHL1,KPNB1,HSP90B1,HADHB,RPS2,SND1,VCP,PCBP2,PGAM1,DDAH2,RPS8,RPS18,PARK7,PHB2,CLTC
GO Process	GO:0016192	Vesicle-mediated transport	17	1805	0.00941828	0.41	0.0331	9606.ENSP00000247461,9606.ENSP00000255448,9606.ENSP00000290158,9606.ENSP00000299300,9606.ENSP00000299767,9606.ENSP00000307940,9606.ENSP00000348965,9606.ENSP00000351777,9606.ENSP00000352257,9606.ENSP00000358866,9606.ENSP00000359991,9606.ENSP00000361824,9606.ENSP00000394071,9606.ENSP00000401010,9606.ENSP00000419425,9606.ENSP00000427687,9606.ENSP00000479606	CANX,DCLK1,KPNB1,CCT2,HSP90B1,EEF2,DYNC1H1,VCP,XRCC6,FLNA,PGAM1,SPTAN1,GDI1,CAPZB,PPIA,WDR1,CLTC
GO Function	GO:0003676	Nucleic acid binding	37	3947	0.00937421	0.41	9.39e-07	9606.ENSP00000225655,9606.ENSP00000233893,9606.ENSP00000247461,9606.ENSP00000254810,9606.ENSP00000261313,9606.ENSP00000262746,9606.ENSP00000266732,9606.ENSP00000278572,9606.ENSP00000290158,9606.ENSP00000290341,9606.ENSP00000296930,9606.ENSP00000299767,9606.ENSP00000304669,9606.ENSP00000305556,9606.ENSP00000307940,9606.ENSP00000318195,9606.ENSP00000325136,9606.ENSP00000329662,9606.ENSP00000330074,…	PFN1,HSPE1,CANX,H3F3B,PEBP1,PRDX1,TMPO,RPS3,KPNB1,IGF2BP1,NPM1,HSP90B1,CTNNA1,PCBP1,EEF2,NCL,HADHB,H1FX,HIST1H1B,HIST2H3D,RPS2,SND1,DYNC1H1,VCP,HIST1H3J,XRCC6,PCBP2,HIST3H3,FLNA,RPS8,DDX17,RPS18,ILF3,PARK7,PPIA,SSBP1,CLTC
GO Process	GO:0010605	Negative regulation of macromolecule metabolic process	26	2875	0.00904348	0.4	0.0027	9606.ENSP00000254810,9606.ENSP00000261313,9606.ENSP00000265563,9606.ENSP00000278572,9606.ENSP00000284440,9606.ENSP00000290341,9606.ENSP00000296930,9606.ENSP00000312999,9606.ENSP00000318195,9606.ENSP00000329662,9606.ENSP00000330074,9606.ENSP00000333277,9606.ENSP00000341885,9606.ENSP00000346762,9606.ENSP00000352252,9606.ENSP00000352257,9606.ENSP00000352438,9606.ENSP00000358866,9606.ENSP00000377494,…	H3F3B,PEBP1,PRKAR2A,RPS3,UCHL1,IGF2BP1,NPM1,GNAI2,NCL,H1FX,HIST1H1B,HIST2H3D,RPS2,SND1,HIST1H3J,XRCC6,PCBP2,FLNA,TAGLN3,RPS8,DDX17,RPS18,ILF3,PARK7,PHB2,CLTC
GO Process	GO:0051128	Regulation of cellular component organization	22	2402	0.00915903	0.4	0.0086	9606.ENSP00000225655,9606.ENSP00000254810,9606.ENSP00000265333,9606.ENSP00000278572,9606.ENSP00000296930,9606.ENSP00000299300,9606.ENSP00000329662,9606.ENSP00000330074,9606.ENSP00000348965,9606.ENSP00000351777,9606.ENSP00000353508,9606.ENSP00000358866,9606.ENSP00000361824,9606.ENSP00000384638,9606.ENSP00000394071,9606.ENSP00000401010,9606.ENSP00000418770,9606.ENSP00000419665,9606.ENSP00000427687,…	PFN1,H3F3B,VDAC1,RPS3,NPM1,CCT2,H1FX,HIST1H1B,DYNC1H1,VCP,MAP2,FLNA,SPTAN1,CTNNA2,GDI1,CAPZB,PARK7,SSBP1,WDR1,PHB2,CLTC,NEFL
GO Component	GO:0042995	Cell projection	21	2287	0.00918233	0.4	0.0016	9606.ENSP00000221166,9606.ENSP00000247461,9606.ENSP00000262494,9606.ENSP00000265563,9606.ENSP00000278572,9606.ENSP00000284440,9606.ENSP00000290341,9606.ENSP00000304669,9606.ENSP00000312999,9606.ENSP00000337697,9606.ENSP00000348965,9606.ENSP00000353508,9606.ENSP00000358866,9606.ENSP00000359225,9606.ENSP00000384638,9606.ENSP00000394071,9606.ENSP00000418770,9606.ENSP00000427687,9606.ENSP00000441875,…	NEFM,CANX,GNAO1,PRKAR2A,RPS3,UCHL1,IGF2BP1,CTNNA1,GNAI2,DCX,DYNC1H1,MAP2,FLNA,CNN3,CTNNA2,GDI1,PARK7,WDR1,PHB2,NCAM1,NEFL
GO Component	GO:0120025	Plasma membrane bounded cell projection	20	2193	0.00911993	0.4	0.0025	9606.ENSP00000221166,9606.ENSP00000247461,9606.ENSP00000262494,9606.ENSP00000265563,9606.ENSP00000278572,9606.ENSP00000284440,9606.ENSP00000290341,9606.ENSP00000304669,9606.ENSP00000312999,9606.ENSP00000337697,9606.ENSP00000348965,9606.ENSP00000353508,9606.ENSP00000358866,9606.ENSP00000359225,9606.ENSP00000384638,9606.ENSP00000394071,9606.ENSP00000418770,9606.ENSP00000441875,9606.ENSP00000480132,…	NEFM,CANX,GNAO1,PRKAR2A,RPS3,UCHL1,IGF2BP1,CTNNA1,GNAI2,DCX,DYNC1H1,MAP2,FLNA,CNN3,CTNNA2,GDI1,PARK7,PHB2,NCAM1,NEFL
TISSUES	BTO:0000522	Gland	60	6602	0.00908816	0.4	2.06e-16	9606.ENSP00000216218,9606.ENSP00000221166,9606.ENSP00000225655,9606.ENSP00000233893,9606.ENSP00000247461,9606.ENSP00000254810,9606.ENSP00000261313,9606.ENSP00000262746,9606.ENSP00000265333,9606.ENSP00000265563,9606.ENSP00000266732,9606.ENSP00000277865,9606.ENSP00000278572,9606.ENSP00000284440,9606.ENSP00000290158,9606.ENSP00000290299,9606.ENSP00000296930,9606.ENSP00000299300,9606.ENSP00000299767,…	ST13,NEFM,PFN1,HSPE1,CANX,H3F3B,PEBP1,PRDX1,VDAC1,PRKAR2A,TMPO,GLUD1,RPS3,UCHL1,KPNB1,ATP5O,NPM1,CCT2,HSP90B1,CTNNA1,PCBP1,EEF2,GNAI2,NCL,HADHB,FLNC,H1FX,RPS2,SND1,HN1,DYNC1H1,VCP,XRCC6,PCBP2,MAP2,HIST3H3,FLNA,CNN3,PGAM1,GNG12,SPTAN1,DDAH2,TAGLN3,RPS8,DDX17,CTNNA2,TKT,RPS18,GDI1,CAPZB,ILF3,PARK7,PPIA,SSBP1,WDR1,PHB2,MYL6,MARCKS,CLTC,NCAM1
GO Function	GO:0042802	Identical protein binding	17	1896	0.00896624	0.39	0.0415	9606.ENSP00000216218,9606.ENSP00000262746,9606.ENSP00000265333,9606.ENSP00000277865,9606.ENSP00000296930,9606.ENSP00000304669,9606.ENSP00000318195,9606.ENSP00000327145,9606.ENSP00000351777,9606.ENSP00000358866,9606.ENSP00000384638,9606.ENSP00000391481,9606.ENSP00000418770,9606.ENSP00000441875,9606.ENSP00000478061,9606.ENSP00000480132,9606.ENSP00000482169	ST13,PRDX1,VDAC1,GLUD1,NPM1,CTNNA1,NCL,FLNC,VCP,FLNA,CTNNA2,TKT,PARK7,PHB2,MARCKS,NCAM1,NEFL
GO Process	GO:0009892	Negative regulation of metabolic process	27	3124	0.00864277	0.38	0.0034	9606.ENSP00000254810,9606.ENSP00000261313,9606.ENSP00000265333,9606.ENSP00000265563,9606.ENSP00000278572,9606.ENSP00000284440,9606.ENSP00000290341,9606.ENSP00000296930,9606.ENSP00000312999,9606.ENSP00000318195,9606.ENSP00000329662,9606.ENSP00000330074,9606.ENSP00000333277,9606.ENSP00000341885,9606.ENSP00000346762,9606.ENSP00000352252,9606.ENSP00000352257,9606.ENSP00000352438,9606.ENSP00000358866,…	H3F3B,PEBP1,VDAC1,PRKAR2A,RPS3,UCHL1,IGF2BP1,NPM1,GNAI2,NCL,H1FX,HIST1H1B,HIST2H3D,RPS2,SND1,HIST1H3J,XRCC6,PCBP2,FLNA,TAGLN3,RPS8,DDX17,RPS18,ILF3,PARK7,PHB2,CLTC
GO Component	GO:0005829	Cytosol	45	5193	0.00866551	0.38	1.24e-08	9606.ENSP00000216218,9606.ENSP00000225655,9606.ENSP00000261313,9606.ENSP00000262746,9606.ENSP00000265563,9606.ENSP00000278572,9606.ENSP00000284440,9606.ENSP00000290158,9606.ENSP00000290341,9606.ENSP00000296930,9606.ENSP00000299300,9606.ENSP00000299767,9606.ENSP00000304669,9606.ENSP00000305556,9606.ENSP00000307940,9606.ENSP00000310861,9606.ENSP00000312999,9606.ENSP00000327145,9606.ENSP00000337697,…	ST13,PFN1,PEBP1,PRDX1,PRKAR2A,RPS3,UCHL1,KPNB1,IGF2BP1,NPM1,CCT2,HSP90B1,CTNNA1,PCBP1,EEF2,KRT2,GNAI2,FLNC,DCX,RPS2,SND1,DYNC1H1,VCP,XRCC6,PCBP2,MAP2,FLNA,CNN3,PGAM1,SPTAN1,DDAH2,RPS8,DDX17,CTNNA2,TKT,RPS18,GDI1,CAPZB,PARK7,PPIA,WDR1,MYL6,CLTC,NCAM1,NEFL
TISSUES	BTO:0003091	Urogenital system	57	6716	0.00848719	0.37	1.86e-13	9606.ENSP00000216218,9606.ENSP00000221166,9606.ENSP00000225655,9606.ENSP00000233893,9606.ENSP00000247461,9606.ENSP00000254810,9606.ENSP00000261313,9606.ENSP00000262494,9606.ENSP00000262746,9606.ENSP00000265333,9606.ENSP00000265563,9606.ENSP00000266732,9606.ENSP00000277865,9606.ENSP00000278572,9606.ENSP00000290158,9606.ENSP00000290299,9606.ENSP00000296930,9606.ENSP00000299300,9606.ENSP00000299767,…	ST13,NEFM,PFN1,HSPE1,CANX,H3F3B,PEBP1,GNAO1,PRDX1,VDAC1,PRKAR2A,TMPO,GLUD1,RPS3,KPNB1,ATP5O,NPM1,CCT2,HSP90B1,CTNNA1,PCBP1,EEF2,GNAI2,NCL,HADHB,FLNC,RPS2,SND1,HN1,DYNC1H1,VCP,XRCC6,PCBP2,HIST3H3,FLNA,CNN3,PGAM1,GNG12,SPTAN1,DDAH2,RPS8,DDX17,CTNNA2,TKT,RPS18,GDI1,CAPZB,ILF3,PARK7,PPIA,SSBP1,WDR1,PHB2,MYL6,MARCKS,CLTC,NCAM1
UniProt Keywords	KW-0547	Nucleotide-binding	15	1760	0.00852273	0.37	0.0432	9606.ENSP00000255448,9606.ENSP00000261313,9606.ENSP00000262494,9606.ENSP00000265563,9606.ENSP00000277865,9606.ENSP00000299300,9606.ENSP00000299767,9606.ENSP00000307940,9606.ENSP00000312999,9606.ENSP00000326042,9606.ENSP00000348965,9606.ENSP00000351777,9606.ENSP00000352257,9606.ENSP00000380033,9606.ENSP00000456206	DCLK1,PEBP1,GNAO1,PRKAR2A,GLUD1,CCT2,HSP90B1,EEF2,GNAI2,TUBA3D,DYNC1H1,VCP,XRCC6,DDX17,TUBB8
GO Process	GO:0050790	Regulation of catalytic activity	20	2386	0.00838223	0.36	0.037	9606.ENSP00000225655,9606.ENSP00000233893,9606.ENSP00000261313,9606.ENSP00000265563,9606.ENSP00000278572,9606.ENSP00000284440,9606.ENSP00000296930,9606.ENSP00000299300,9606.ENSP00000299767,9606.ENSP00000312999,9606.ENSP00000341885,9606.ENSP00000351777,9606.ENSP00000352257,9606.ENSP00000353508,9606.ENSP00000359225,9606.ENSP00000364945,9606.ENSP00000394071,9606.ENSP00000418770,9606.ENSP00000419665,…	PFN1,HSPE1,PEBP1,PRKAR2A,RPS3,UCHL1,NPM1,CCT2,HSP90B1,GNAI2,RPS2,VCP,XRCC6,MAP2,CNN3,DDAH2,GDI1,PARK7,SSBP1,PHB2
GO Process	GO:0051172	Negative regulation of nitrogen compound metabolic process	20	2429	0.00823384	0.36	0.0428	9606.ENSP00000254810,9606.ENSP00000261313,9606.ENSP00000265563,9606.ENSP00000278572,9606.ENSP00000284440,9606.ENSP00000290341,9606.ENSP00000296930,9606.ENSP00000312999,9606.ENSP00000318195,9606.ENSP00000329662,9606.ENSP00000330074,9606.ENSP00000333277,9606.ENSP00000352252,9606.ENSP00000352257,9606.ENSP00000358866,9606.ENSP00000377494,9606.ENSP00000404121,9606.ENSP00000418770,9606.ENSP00000441875,…	H3F3B,PEBP1,PRKAR2A,RPS3,UCHL1,IGF2BP1,NPM1,GNAI2,NCL,H1FX,HIST1H1B,HIST2H3D,HIST1H3J,XRCC6,FLNA,TAGLN3,ILF3,PARK7,PHB2,CLTC
GO Component	GO:0032991	Protein-containing complex	42	5073	0.00827912	0.36	4.05e-07	9606.ENSP00000216218,9606.ENSP00000247461,9606.ENSP00000254810,9606.ENSP00000262494,9606.ENSP00000265333,9606.ENSP00000265563,9606.ENSP00000278572,9606.ENSP00000290158,9606.ENSP00000290299,9606.ENSP00000290341,9606.ENSP00000296930,9606.ENSP00000299300,9606.ENSP00000299767,9606.ENSP00000304669,9606.ENSP00000307940,9606.ENSP00000312999,9606.ENSP00000318195,9606.ENSP00000329662,9606.ENSP00000330074,…	ST13,CANX,H3F3B,GNAO1,VDAC1,PRKAR2A,RPS3,KPNB1,ATP5O,IGF2BP1,NPM1,CCT2,HSP90B1,CTNNA1,EEF2,GNAI2,NCL,H1FX,HIST1H1B,HIST2H3D,DCX,RPS2,SND1,DYNC1H1,VCP,HIST1H3J,XRCC6,MAP2,HIST3H3,FLNA,GNG12,SPTAN1,RPS8,DDX17,RPS18,GDI1,CAPZB,ILF3,PPIA,PHB2,MYL6,CLTC
UniProt Keywords	KW-0963	Cytoplasm	42	5028	0.00835322	0.36	2.77e-07	9606.ENSP00000216218,9606.ENSP00000225655,9606.ENSP00000261313,9606.ENSP00000262746,9606.ENSP00000265563,9606.ENSP00000278572,9606.ENSP00000284440,9606.ENSP00000290158,9606.ENSP00000290341,9606.ENSP00000296930,9606.ENSP00000299300,9606.ENSP00000304669,9606.ENSP00000305556,9606.ENSP00000307940,9606.ENSP00000312999,9606.ENSP00000318195,9606.ENSP00000326042,9606.ENSP00000327145,9606.ENSP00000337697,…	ST13,PFN1,PEBP1,PRDX1,PRKAR2A,RPS3,UCHL1,KPNB1,IGF2BP1,NPM1,CCT2,CTNNA1,PCBP1,EEF2,GNAI2,NCL,TUBA3D,FLNC,DCX,SND1,HN1,DYNC1H1,VCP,PCBP2,MAP2,FLNA,SPTAN1,DDAH2,RPS8,DDX17,CTNNA2,RPS18,GDI1,CAPZB,ILF3,PARK7,PPIA,WDR1,PHB2,TUBB8,MARCKS,CLTC
GO Function	GO:1901363	Heterocyclic compound binding	47	5831	0.00806037	0.35	1.57e-07	9606.ENSP00000216218,9606.ENSP00000225655,9606.ENSP00000233893,9606.ENSP00000247461,9606.ENSP00000254810,9606.ENSP00000255448,9606.ENSP00000261313,9606.ENSP00000262494,9606.ENSP00000262746,9606.ENSP00000265563,9606.ENSP00000266732,9606.ENSP00000277865,9606.ENSP00000278572,9606.ENSP00000290158,9606.ENSP00000290341,9606.ENSP00000296930,9606.ENSP00000299300,9606.ENSP00000299767,9606.ENSP00000304669,…	ST13,PFN1,HSPE1,CANX,H3F3B,DCLK1,PEBP1,GNAO1,PRDX1,PRKAR2A,TMPO,GLUD1,RPS3,KPNB1,IGF2BP1,NPM1,CCT2,HSP90B1,CTNNA1,PCBP1,EEF2,GNAI2,NCL,HADHB,TUBA3D,H1FX,HIST1H1B,HIST2H3D,RPS2,SND1,DYNC1H1,VCP,HIST1H3J,XRCC6,PCBP2,HIST3H3,FLNA,RPS8,DDX17,TKT,RPS18,ILF3,PARK7,PPIA,SSBP1,TUBB8,CLTC
GO Process	GO:0071840	Cellular component organization or biogenesis	45	5633	0.00798864	0.34	1.07e-05	9606.ENSP00000216218,9606.ENSP00000221166,9606.ENSP00000225655,9606.ENSP00000254810,9606.ENSP00000255448,9606.ENSP00000278572,9606.ENSP00000284440,9606.ENSP00000290158,9606.ENSP00000290299,9606.ENSP00000296930,9606.ENSP00000299300,9606.ENSP00000299767,9606.ENSP00000304669,9606.ENSP00000310861,9606.ENSP00000326042,9606.ENSP00000327145,9606.ENSP00000329662,9606.ENSP00000330074,9606.ENSP00000333277,…	ST13,NEFM,PFN1,H3F3B,DCLK1,RPS3,UCHL1,KPNB1,ATP5O,NPM1,CCT2,HSP90B1,CTNNA1,KRT2,TUBA3D,FLNC,H1FX,HIST1H1B,HIST2H3D,DCX,RPS2,DYNC1H1,VCP,HIST1H3J,XRCC6,MAP2,HIST3H3,FLNA,CNN3,SPTAN1,RPS8,DDX17,CTNNA2,GDI1,CAPZB,PARK7,PPIA,SSBP1,WDR1,PHB2,TUBB8,MARCKS,CLTC,NCAM1,NEFL
GO Process	GO:0070887	Cellular response to chemical stimulus	23	2919	0.00787941	0.34	0.0298	9606.ENSP00000247461,9606.ENSP00000262494,9606.ENSP00000262746,9606.ENSP00000265563,9606.ENSP00000278572,9606.ENSP00000284440,9606.ENSP00000296930,9606.ENSP00000299767,9606.ENSP00000304669,9606.ENSP00000307940,9606.ENSP00000312999,9606.ENSP00000318195,9606.ENSP00000333277,9606.ENSP00000351777,9606.ENSP00000352252,9606.ENSP00000352257,9606.ENSP00000353508,9606.ENSP00000358866,9606.ENSP00000380033,…	CANX,GNAO1,PRDX1,PRKAR2A,RPS3,UCHL1,NPM1,HSP90B1,CTNNA1,EEF2,GNAI2,NCL,HIST2H3D,VCP,HIST1H3J,XRCC6,MAP2,FLNA,DDX17,PARK7,PPIA,PHB2,NCAM1
GO Process	GO:0031324	Negative regulation of cellular metabolic process	21	2630	0.00798479	0.34	0.0434	9606.ENSP00000254810,9606.ENSP00000261313,9606.ENSP00000265333,9606.ENSP00000265563,9606.ENSP00000278572,9606.ENSP00000284440,9606.ENSP00000290341,9606.ENSP00000296930,9606.ENSP00000312999,9606.ENSP00000318195,9606.ENSP00000329662,9606.ENSP00000330074,9606.ENSP00000333277,9606.ENSP00000352252,9606.ENSP00000352257,9606.ENSP00000358866,9606.ENSP00000377494,9606.ENSP00000404121,9606.ENSP00000418770,…	H3F3B,PEBP1,VDAC1,PRKAR2A,RPS3,UCHL1,IGF2BP1,NPM1,GNAI2,NCL,H1FX,HIST1H1B,HIST2H3D,HIST1H3J,XRCC6,FLNA,TAGLN3,ILF3,PARK7,PHB2,CLTC
GO Function	GO:0005515	Protein binding	56	7026	0.0079704	0.34	2e-10	9606.ENSP00000216218,9606.ENSP00000221166,9606.ENSP00000225655,9606.ENSP00000233893,9606.ENSP00000247461,9606.ENSP00000254810,9606.ENSP00000261313,9606.ENSP00000262494,9606.ENSP00000262746,9606.ENSP00000265333,9606.ENSP00000265563,9606.ENSP00000266732,9606.ENSP00000277865,9606.ENSP00000278572,9606.ENSP00000284440,9606.ENSP00000290158,9606.ENSP00000296930,9606.ENSP00000299300,9606.ENSP00000299767,…	ST13,NEFM,PFN1,HSPE1,CANX,H3F3B,PEBP1,GNAO1,PRDX1,VDAC1,PRKAR2A,TMPO,GLUD1,RPS3,UCHL1,KPNB1,NPM1,CCT2,HSP90B1,CTNNA1,PCBP1,EEF2,KRT2,GNAI2,NCL,FLNC,H1FX,HIST1H1B,HIST2H3D,DCX,RPS2,SND1,DYNC1H1,VCP,HIST1H3J,XRCC6,PCBP2,MAP2,HIST3H3,FLNA,CNN3,PGAM1,GNG12,SPTAN1,CTNNA2,TKT,GDI1,CAPZB,PARK7,PPIA,WDR1,PHB2,MARCKS,CLTC,NCAM1,NEFL
GO Function	GO:0097159	Organic cyclic compound binding	47	5916	0.00794456	0.34	2.3e-07	9606.ENSP00000216218,9606.ENSP00000225655,9606.ENSP00000233893,9606.ENSP00000247461,9606.ENSP00000254810,9606.ENSP00000255448,9606.ENSP00000261313,9606.ENSP00000262494,9606.ENSP00000262746,9606.ENSP00000265563,9606.ENSP00000266732,9606.ENSP00000277865,9606.ENSP00000278572,9606.ENSP00000290158,9606.ENSP00000290341,9606.ENSP00000296930,9606.ENSP00000299300,9606.ENSP00000299767,9606.ENSP00000304669,…	ST13,PFN1,HSPE1,CANX,H3F3B,DCLK1,PEBP1,GNAO1,PRDX1,PRKAR2A,TMPO,GLUD1,RPS3,KPNB1,IGF2BP1,NPM1,CCT2,HSP90B1,CTNNA1,PCBP1,EEF2,GNAI2,NCL,HADHB,TUBA3D,H1FX,HIST1H1B,HIST2H3D,RPS2,SND1,DYNC1H1,VCP,HIST1H3J,XRCC6,PCBP2,HIST3H3,FLNA,RPS8,DDX17,TKT,RPS18,ILF3,PARK7,PPIA,SSBP1,TUBB8,CLTC
GO Function	GO:0036094	Small molecule binding	20	2516	0.00794913	0.34	0.0493	9606.ENSP00000216218,9606.ENSP00000225655,9606.ENSP00000233893,9606.ENSP00000255448,9606.ENSP00000261313,9606.ENSP00000262494,9606.ENSP00000265563,9606.ENSP00000277865,9606.ENSP00000299300,9606.ENSP00000299767,9606.ENSP00000307940,9606.ENSP00000312999,9606.ENSP00000326042,9606.ENSP00000348965,9606.ENSP00000351777,9606.ENSP00000352257,9606.ENSP00000364945,9606.ENSP00000380033,9606.ENSP00000391481,…	ST13,PFN1,HSPE1,DCLK1,PEBP1,GNAO1,PRKAR2A,GLUD1,CCT2,HSP90B1,EEF2,GNAI2,TUBA3D,DYNC1H1,VCP,XRCC6,DDAH2,DDX17,TKT,TUBB8
UniProt Keywords	KW-0597	Phosphoprotein	64	8057	0.0079434	0.34	2.94e-15	9606.ENSP00000216218,9606.ENSP00000221166,9606.ENSP00000225655,9606.ENSP00000233893,9606.ENSP00000247461,9606.ENSP00000254810,9606.ENSP00000255448,9606.ENSP00000261313,9606.ENSP00000262746,9606.ENSP00000265333,9606.ENSP00000265563,9606.ENSP00000266732,9606.ENSP00000277865,9606.ENSP00000278572,9606.ENSP00000284440,9606.ENSP00000290158,9606.ENSP00000290341,9606.ENSP00000296930,9606.ENSP00000299300,…	ST13,NEFM,PFN1,HSPE1,CANX,H3F3B,DCLK1,PEBP1,PRDX1,VDAC1,PRKAR2A,TMPO,GLUD1,RPS3,UCHL1,KPNB1,IGF2BP1,NPM1,CCT2,HSP90B1,CTNNA1,PCBP1,EEF2,KRT2,NCL,TUBA3D,FLNC,H1FX,HIST1H1B,HIST2H3D,DCX,RPS2,SND1,HN1,DYNC1H1,VCP,HIST1H3J,XRCC6,PCBP2,MAP2,HIST3H3,FLNA,CNN3,PGAM1,GNG12,SPTAN1,TAGLN3,RPS8,DDX17,CTNNA2,TKT,CAPZB,ILF3,PARK7,PPIA,SSBP1,WDR1,PHB2,MYL6,TUBB8,MARCKS,CLTC,NCAM1,NEFL
GO Process	GO:0016043	Cellular component organization	42	5447	0.00771067	0.33	9.29e-05	9606.ENSP00000216218,9606.ENSP00000221166,9606.ENSP00000225655,9606.ENSP00000254810,9606.ENSP00000255448,9606.ENSP00000278572,9606.ENSP00000284440,9606.ENSP00000290158,9606.ENSP00000290299,9606.ENSP00000296930,9606.ENSP00000299300,9606.ENSP00000299767,9606.ENSP00000304669,9606.ENSP00000310861,9606.ENSP00000326042,9606.ENSP00000327145,9606.ENSP00000329662,9606.ENSP00000330074,9606.ENSP00000333277,…	ST13,NEFM,PFN1,H3F3B,DCLK1,RPS3,UCHL1,KPNB1,ATP5O,NPM1,CCT2,HSP90B1,CTNNA1,KRT2,TUBA3D,FLNC,H1FX,HIST1H1B,HIST2H3D,DCX,DYNC1H1,VCP,HIST1H3J,XRCC6,MAP2,HIST3H3,FLNA,CNN3,SPTAN1,CTNNA2,GDI1,CAPZB,PARK7,PPIA,SSBP1,WDR1,PHB2,TUBB8,MARCKS,CLTC,NCAM1,NEFL
GO Process	GO:0006950	Response to stress	27	3485	0.00774749	0.33	0.0129	9606.ENSP00000233893,9606.ENSP00000247461,9606.ENSP00000254810,9606.ENSP00000262746,9606.ENSP00000265333,9606.ENSP00000265563,9606.ENSP00000278572,9606.ENSP00000284440,9606.ENSP00000290341,9606.ENSP00000296930,9606.ENSP00000299767,9606.ENSP00000304669,9606.ENSP00000307940,9606.ENSP00000333277,9606.ENSP00000351777,9606.ENSP00000352252,9606.ENSP00000352257,9606.ENSP00000352438,9606.ENSP00000355657,…	HSPE1,CANX,H3F3B,PRDX1,VDAC1,PRKAR2A,RPS3,UCHL1,IGF2BP1,NPM1,HSP90B1,CTNNA1,EEF2,HIST2H3D,VCP,HIST1H3J,XRCC6,PCBP2,HIST3H3,FLNA,DDX17,CAPZB,ILF3,PARK7,PHB2,NCAM1,NEFL
COMPARTMENTS	GOCC:0032991	Protein-containing complex	40	5142	0.00777907	0.33	1.45e-05	9606.ENSP00000233893,9606.ENSP00000247461,9606.ENSP00000254810,9606.ENSP00000262494,9606.ENSP00000265333,9606.ENSP00000265563,9606.ENSP00000277865,9606.ENSP00000278572,9606.ENSP00000290158,9606.ENSP00000290299,9606.ENSP00000290341,9606.ENSP00000296930,9606.ENSP00000299300,9606.ENSP00000299767,9606.ENSP00000304669,9606.ENSP00000307940,9606.ENSP00000312999,9606.ENSP00000318195,9606.ENSP00000333277,…	HSPE1,CANX,H3F3B,GNAO1,VDAC1,PRKAR2A,GLUD1,RPS3,KPNB1,ATP5O,IGF2BP1,NPM1,CCT2,HSP90B1,CTNNA1,EEF2,GNAI2,NCL,HIST2H3D,DCX,RPS2,SND1,DYNC1H1,VCP,HIST1H3J,XRCC6,MAP2,HIST3H3,FLNA,SPTAN1,RPS8,CTNNA2,RPS18,CAPZB,ILF3,PPIA,SSBP1,PHB2,MYL6,CLTC
GO Process	GO:0010033	Response to organic substance	23	3011	0.00763866	0.32	0.0413	9606.ENSP00000233893,9606.ENSP00000247461,9606.ENSP00000262494,9606.ENSP00000265563,9606.ENSP00000278572,9606.ENSP00000296930,9606.ENSP00000299767,9606.ENSP00000304669,9606.ENSP00000307940,9606.ENSP00000312999,9606.ENSP00000318195,9606.ENSP00000333277,9606.ENSP00000351777,9606.ENSP00000352252,9606.ENSP00000353508,9606.ENSP00000358866,9606.ENSP00000360021,9606.ENSP00000380033,9606.ENSP00000418770,…	HSPE1,CANX,GNAO1,PRKAR2A,RPS3,NPM1,HSP90B1,CTNNA1,EEF2,GNAI2,NCL,HIST2H3D,VCP,HIST1H3J,MAP2,FLNA,GNG12,DDX17,PARK7,PPIA,PHB2,NCAM1,NEFL
Reactome	HSA-162582	Signal Transduction	21	2741	0.00766144	0.32	0.0206	9606.ENSP00000225655,9606.ENSP00000254810,9606.ENSP00000261313,9606.ENSP00000262494,9606.ENSP00000265563,9606.ENSP00000290341,9606.ENSP00000304669,9606.ENSP00000312999,9606.ENSP00000326042,9606.ENSP00000333277,9606.ENSP00000348965,9606.ENSP00000351777,9606.ENSP00000355657,9606.ENSP00000358866,9606.ENSP00000360021,9606.ENSP00000361824,9606.ENSP00000446955,9606.ENSP00000456206,9606.ENSP00000479606,…	PFN1,H3F3B,PEBP1,GNAO1,PRKAR2A,IGF2BP1,CTNNA1,GNAI2,TUBA3D,HIST2H3D,DYNC1H1,VCP,HIST3H3,FLNA,GNG12,SPTAN1,MYL6,TUBB8,CLTC,NCAM1,NEFL
GO Process	GO:0048519	Negative regulation of biological process	40	5389	0.00742253	0.31	0.00036	9606.ENSP00000216218,9606.ENSP00000225655,9606.ENSP00000254810,9606.ENSP00000255448,9606.ENSP00000261313,9606.ENSP00000265333,9606.ENSP00000265563,9606.ENSP00000278572,9606.ENSP00000284440,9606.ENSP00000290341,9606.ENSP00000296930,9606.ENSP00000299767,9606.ENSP00000304669,9606.ENSP00000312999,9606.ENSP00000318195,9606.ENSP00000329662,9606.ENSP00000330074,9606.ENSP00000333277,9606.ENSP00000341885,…	ST13,PFN1,H3F3B,DCLK1,PEBP1,VDAC1,PRKAR2A,RPS3,UCHL1,IGF2BP1,NPM1,HSP90B1,CTNNA1,GNAI2,NCL,H1FX,HIST1H1B,HIST2H3D,RPS2,SND1,VCP,HIST1H3J,XRCC6,PCBP2,MAP2,FLNA,SPTAN1,DDAH2,TAGLN3,RPS8,DDX17,CTNNA2,RPS18,GDI1,CAPZB,ILF3,PARK7,PHB2,CLTC,NEFL
UniProt Keywords	KW-0225	Disease mutation	22	3145	0.00699523	0.29	0.0412	9606.ENSP00000225655,9606.ENSP00000254810,9606.ENSP00000262494,9606.ENSP00000277865,9606.ENSP00000284440,9606.ENSP00000307940,9606.ENSP00000310861,9606.ENSP00000325136,9606.ENSP00000327145,9606.ENSP00000337697,9606.ENSP00000348965,9606.ENSP00000351777,9606.ENSP00000352252,9606.ENSP00000358866,9606.ENSP00000361824,9606.ENSP00000384638,9606.ENSP00000391481,9606.ENSP00000394071,9606.ENSP00000418770,…	PFN1,H3F3B,GNAO1,GLUD1,UCHL1,EEF2,KRT2,HADHB,FLNC,DCX,DYNC1H1,VCP,HIST1H3J,FLNA,SPTAN1,CTNNA2,TKT,GDI1,PARK7,TUBB8,CLTC,NEFL
GO Process	GO:0048523	Negative regulation of cellular process	34	4874	0.00697579	0.28	0.0081	9606.ENSP00000216218,9606.ENSP00000225655,9606.ENSP00000254810,9606.ENSP00000255448,9606.ENSP00000261313,9606.ENSP00000265333,9606.ENSP00000265563,9606.ENSP00000278572,9606.ENSP00000284440,9606.ENSP00000290341,9606.ENSP00000296930,9606.ENSP00000299767,9606.ENSP00000304669,9606.ENSP00000312999,9606.ENSP00000318195,9606.ENSP00000329662,9606.ENSP00000330074,9606.ENSP00000333277,9606.ENSP00000351777,…	ST13,PFN1,H3F3B,DCLK1,PEBP1,VDAC1,PRKAR2A,RPS3,UCHL1,IGF2BP1,NPM1,HSP90B1,CTNNA1,GNAI2,NCL,H1FX,HIST1H1B,HIST2H3D,VCP,HIST1H3J,XRCC6,MAP2,FLNA,SPTAN1,DDAH2,TAGLN3,CTNNA2,GDI1,CAPZB,ILF3,PARK7,PHB2,CLTC,NEFL
COMPARTMENTS	GOCC:0005737	Cytoplasm	54	7871	0.00686063	0.28	3.76e-07	9606.ENSP00000216218,9606.ENSP00000221166,9606.ENSP00000225655,9606.ENSP00000233893,9606.ENSP00000247461,9606.ENSP00000261313,9606.ENSP00000262746,9606.ENSP00000265333,9606.ENSP00000265563,9606.ENSP00000277865,9606.ENSP00000278572,9606.ENSP00000284440,9606.ENSP00000290158,9606.ENSP00000290299,9606.ENSP00000290341,9606.ENSP00000296930,9606.ENSP00000299300,9606.ENSP00000299767,9606.ENSP00000305556,…	ST13,NEFM,PFN1,HSPE1,CANX,PEBP1,PRDX1,VDAC1,PRKAR2A,GLUD1,RPS3,UCHL1,KPNB1,ATP5O,IGF2BP1,NPM1,CCT2,HSP90B1,PCBP1,EEF2,KRT2,GNAI2,NCL,HADHB,FLNC,DCX,RPS2,SND1,DYNC1H1,VCP,XRCC6,PCBP2,MAP2,FLNA,CNN3,PGAM1,SPTAN1,DDAH2,RPS8,CTNNA2,TKT,RPS18,GDI1,CAPZB,ILF3,PARK7,PPIA,SSBP1,WDR1,PHB2,MYL6,CLTC,NCAM1,NEFL
GO Process	GO:0051234	Establishment of localization	30	4479	0.00669792	0.27	0.0358	9606.ENSP00000247461,9606.ENSP00000255448,9606.ENSP00000265333,9606.ENSP00000278572,9606.ENSP00000284440,9606.ENSP00000290158,9606.ENSP00000290299,9606.ENSP00000290341,9606.ENSP00000296930,9606.ENSP00000299300,9606.ENSP00000299767,9606.ENSP00000307940,9606.ENSP00000330074,9606.ENSP00000341885,9606.ENSP00000348965,9606.ENSP00000351777,9606.ENSP00000352257,9606.ENSP00000358866,9606.ENSP00000359991,…	CANX,DCLK1,VDAC1,RPS3,UCHL1,KPNB1,ATP5O,IGF2BP1,NPM1,CCT2,HSP90B1,EEF2,HIST1H1B,RPS2,DYNC1H1,VCP,XRCC6,FLNA,PGAM1,SPTAN1,RPS8,RPS18,GDI1,CAPZB,PARK7,PPIA,WDR1,PHB2,CLTC,NEFL
GO Component	GO:0070013	Intracellular organelle lumen	40	5857	0.00682943	0.27	0.00023	9606.ENSP00000233893,9606.ENSP00000247461,9606.ENSP00000254810,9606.ENSP00000265333,9606.ENSP00000277865,9606.ENSP00000278572,9606.ENSP00000290158,9606.ENSP00000290341,9606.ENSP00000296930,9606.ENSP00000299300,9606.ENSP00000299767,9606.ENSP00000305556,9606.ENSP00000307940,9606.ENSP00000312999,9606.ENSP00000318195,9606.ENSP00000325136,9606.ENSP00000329662,9606.ENSP00000330074,9606.ENSP00000333277,…	HSPE1,CANX,H3F3B,VDAC1,GLUD1,RPS3,KPNB1,IGF2BP1,NPM1,CCT2,HSP90B1,PCBP1,EEF2,GNAI2,NCL,HADHB,H1FX,HIST1H1B,HIST2H3D,RPS2,HN1,DYNC1H1,VCP,HIST1H3J,XRCC6,PCBP2,MAP2,HIST3H3,FLNA,PGAM1,SPTAN1,RPS8,DDX17,TKT,RPS18,ILF3,PARK7,PPIA,SSBP1,PHB2
GO Process	GO:0006810	Transport	29	4353	0.00666207	0.26	0.0466	9606.ENSP00000247461,9606.ENSP00000255448,9606.ENSP00000265333,9606.ENSP00000278572,9606.ENSP00000284440,9606.ENSP00000290158,9606.ENSP00000290299,9606.ENSP00000290341,9606.ENSP00000296930,9606.ENSP00000299300,9606.ENSP00000299767,9606.ENSP00000307940,9606.ENSP00000341885,9606.ENSP00000348965,9606.ENSP00000351777,9606.ENSP00000352257,9606.ENSP00000358866,9606.ENSP00000359991,9606.ENSP00000361824,…	CANX,DCLK1,VDAC1,RPS3,UCHL1,KPNB1,ATP5O,IGF2BP1,NPM1,CCT2,HSP90B1,EEF2,RPS2,DYNC1H1,VCP,XRCC6,FLNA,PGAM1,SPTAN1,RPS8,RPS18,GDI1,CAPZB,PARK7,PPIA,WDR1,PHB2,CLTC,NEFL
GO Process	GO:0032502	Developmental process	38	5841	0.00650574	0.25	0.0086	9606.ENSP00000225655,9606.ENSP00000233893,9606.ENSP00000247461,9606.ENSP00000254810,9606.ENSP00000255448,9606.ENSP00000262746,9606.ENSP00000265333,9606.ENSP00000277865,9606.ENSP00000284440,9606.ENSP00000290341,9606.ENSP00000296930,9606.ENSP00000304669,9606.ENSP00000307940,9606.ENSP00000310861,9606.ENSP00000318195,9606.ENSP00000327145,9606.ENSP00000330074,9606.ENSP00000337697,9606.ENSP00000346762,…	PFN1,HSPE1,CANX,H3F3B,DCLK1,PRDX1,VDAC1,GLUD1,UCHL1,IGF2BP1,NPM1,CTNNA1,EEF2,KRT2,NCL,FLNC,HIST1H1B,DCX,SND1,XRCC6,MAP2,FLNA,CNN3,GNG12,SPTAN1,TAGLN3,DDX17,CTNNA2,GDI1,CAPZB,SSBP1,WDR1,PHB2,MYL6,TUBB8,CLTC,NCAM1,NEFL
COMPARTMENTS	GOCC:0043229	Intracellular organelle	60	9242	0.0064921	0.25	3.81e-08	9606.ENSP00000221166,9606.ENSP00000225655,9606.ENSP00000233893,9606.ENSP00000247461,9606.ENSP00000254810,9606.ENSP00000262746,9606.ENSP00000265333,9606.ENSP00000265563,9606.ENSP00000266732,9606.ENSP00000277865,9606.ENSP00000278572,9606.ENSP00000284440,9606.ENSP00000290158,9606.ENSP00000290299,9606.ENSP00000290341,9606.ENSP00000296930,9606.ENSP00000299300,9606.ENSP00000299767,9606.ENSP00000304669,…	NEFM,PFN1,HSPE1,CANX,H3F3B,PRDX1,VDAC1,PRKAR2A,TMPO,GLUD1,RPS3,UCHL1,KPNB1,ATP5O,IGF2BP1,NPM1,CCT2,HSP90B1,CTNNA1,PCBP1,EEF2,KRT2,GNAI2,NCL,HADHB,TUBA3D,FLNC,H1FX,HIST1H1B,HIST2H3D,DCX,RPS2,HN1,DYNC1H1,VCP,HIST1H3J,XRCC6,PCBP2,MAP2,HIST3H3,FLNA,CNN3,PGAM1,SPTAN1,RPS8,DDX17,TKT,RPS18,CAPZB,ILF3,PARK7,PPIA,SSBP1,PHB2,MYL6,TUBB8,MARCKS,CLTC,NCAM1,NEFL
COMPARTMENTS	GOCC:0043226	Organelle	60	9848	0.00609261	0.23	6.41e-07	9606.ENSP00000221166,9606.ENSP00000225655,9606.ENSP00000233893,9606.ENSP00000247461,9606.ENSP00000254810,9606.ENSP00000262746,9606.ENSP00000265333,9606.ENSP00000265563,9606.ENSP00000266732,9606.ENSP00000277865,9606.ENSP00000278572,9606.ENSP00000284440,9606.ENSP00000290158,9606.ENSP00000290299,9606.ENSP00000290341,9606.ENSP00000296930,9606.ENSP00000299300,9606.ENSP00000299767,9606.ENSP00000304669,…	NEFM,PFN1,HSPE1,CANX,H3F3B,PRDX1,VDAC1,PRKAR2A,TMPO,GLUD1,RPS3,UCHL1,KPNB1,ATP5O,IGF2BP1,NPM1,CCT2,HSP90B1,CTNNA1,PCBP1,EEF2,KRT2,GNAI2,NCL,HADHB,TUBA3D,FLNC,H1FX,HIST1H1B,HIST2H3D,DCX,RPS2,HN1,DYNC1H1,VCP,HIST1H3J,XRCC6,PCBP2,MAP2,HIST3H3,FLNA,CNN3,PGAM1,SPTAN1,RPS8,DDX17,TKT,RPS18,CAPZB,ILF3,PARK7,PPIA,SSBP1,PHB2,MYL6,TUBB8,MARCKS,CLTC,NCAM1,NEFL
COMPARTMENTS	GOCC:0005622	Intracellular	68	11202	0.00607034	0.22	1e-10	9606.ENSP00000216218,9606.ENSP00000221166,9606.ENSP00000225655,9606.ENSP00000233893,9606.ENSP00000247461,9606.ENSP00000254810,9606.ENSP00000261313,9606.ENSP00000262494,9606.ENSP00000262746,9606.ENSP00000265333,9606.ENSP00000265563,9606.ENSP00000266732,9606.ENSP00000277865,9606.ENSP00000278572,9606.ENSP00000284440,9606.ENSP00000290158,9606.ENSP00000290299,9606.ENSP00000290341,9606.ENSP00000296930,…	ST13,NEFM,PFN1,HSPE1,CANX,H3F3B,PEBP1,GNAO1,PRDX1,VDAC1,PRKAR2A,TMPO,GLUD1,RPS3,UCHL1,KPNB1,ATP5O,IGF2BP1,NPM1,CCT2,HSP90B1,CTNNA1,PCBP1,EEF2,KRT2,GNAI2,NCL,HADHB,TUBA3D,FLNC,H1FX,HIST1H1B,HIST2H3D,DCX,RPS2,SND1,HN1,DYNC1H1,VCP,HIST1H3J,XRCC6,PCBP2,MAP2,HIST3H3,FLNA,CNN3,PGAM1,SPTAN1,DDAH2,RPS8,DDX17,CTNNA2,TKT,RPS18,GDI1,CAPZB,ILF3,PARK7,PPIA,SSBP1,WDR1,PHB2,MYL6,TUBB8,MARCKS,CLTC,NCAM1,NEFL
GO Process	GO:0050896	Response to stimulus	47	8046	0.00584141	0.21	0.0067	9606.ENSP00000216218,9606.ENSP00000225655,9606.ENSP00000233893,9606.ENSP00000247461,9606.ENSP00000254810,9606.ENSP00000255448,9606.ENSP00000261313,9606.ENSP00000262494,9606.ENSP00000262746,9606.ENSP00000265333,9606.ENSP00000265563,9606.ENSP00000278572,9606.ENSP00000284440,9606.ENSP00000290158,9606.ENSP00000290341,9606.ENSP00000296930,9606.ENSP00000299300,9606.ENSP00000299767,9606.ENSP00000304669,…	ST13,PFN1,HSPE1,CANX,H3F3B,DCLK1,PEBP1,GNAO1,PRDX1,VDAC1,PRKAR2A,RPS3,UCHL1,KPNB1,IGF2BP1,NPM1,CCT2,HSP90B1,CTNNA1,EEF2,GNAI2,NCL,HIST2H3D,DCX,DYNC1H1,VCP,HIST1H3J,XRCC6,PCBP2,MAP2,HIST3H3,FLNA,PGAM1,GNG12,SPTAN1,DDAH2,DDX17,CTNNA2,GDI1,CAPZB,ILF3,PARK7,PPIA,PHB2,CLTC,NCAM1,NEFL
GO Component	GO:0005634	Nucleus	43	7390	0.00581867	0.21	0.0028	9606.ENSP00000225655,9606.ENSP00000254810,9606.ENSP00000261313,9606.ENSP00000262746,9606.ENSP00000265333,9606.ENSP00000266732,9606.ENSP00000278572,9606.ENSP00000290158,9606.ENSP00000290299,9606.ENSP00000290341,9606.ENSP00000296930,9606.ENSP00000299767,9606.ENSP00000305556,9606.ENSP00000307940,9606.ENSP00000310861,9606.ENSP00000312999,9606.ENSP00000318195,9606.ENSP00000326042,9606.ENSP00000329662,…	PFN1,H3F3B,PEBP1,PRDX1,VDAC1,TMPO,RPS3,KPNB1,ATP5O,IGF2BP1,NPM1,HSP90B1,PCBP1,EEF2,KRT2,GNAI2,NCL,TUBA3D,H1FX,HIST1H1B,HIST2H3D,RPS2,SND1,HN1,VCP,HIST1H3J,XRCC6,PCBP2,MAP2,HIST3H3,FLNA,TAGLN3,RPS8,DDX17,CTNNA2,TKT,RPS18,ILF3,PARK7,PPIA,SSBP1,PHB2,MARCKS
GO Process	GO:0019222	Regulation of metabolic process	40	6948	0.00575705	0.2	0.0413	9606.ENSP00000225655,9606.ENSP00000233893,9606.ENSP00000254810,9606.ENSP00000261313,9606.ENSP00000262746,9606.ENSP00000265333,9606.ENSP00000265563,9606.ENSP00000266732,9606.ENSP00000278572,9606.ENSP00000284440,9606.ENSP00000290158,9606.ENSP00000290341,9606.ENSP00000296930,9606.ENSP00000299300,9606.ENSP00000299767,9606.ENSP00000305556,9606.ENSP00000307940,9606.ENSP00000312999,9606.ENSP00000318195,…	PFN1,HSPE1,H3F3B,PEBP1,PRDX1,VDAC1,PRKAR2A,TMPO,RPS3,UCHL1,KPNB1,IGF2BP1,NPM1,CCT2,HSP90B1,PCBP1,EEF2,GNAI2,NCL,H1FX,HIST1H1B,HIST2H3D,RPS2,SND1,DYNC1H1,VCP,HIST1H3J,XRCC6,PCBP2,FLNA,PGAM1,DDAH2,TAGLN3,RPS8,DDX17,RPS18,ILF3,PARK7,PHB2,CLTC
GO Function	GO:0005488	Binding	69	12516	0.00551294	0.18	1.2e-08	9606.ENSP00000216218,9606.ENSP00000221166,9606.ENSP00000225655,9606.ENSP00000233893,9606.ENSP00000247461,9606.ENSP00000254810,9606.ENSP00000255448,9606.ENSP00000261313,9606.ENSP00000262494,9606.ENSP00000262746,9606.ENSP00000265333,9606.ENSP00000265563,9606.ENSP00000266732,9606.ENSP00000277865,9606.ENSP00000278572,9606.ENSP00000284440,9606.ENSP00000290158,9606.ENSP00000290299,9606.ENSP00000290341,…	ST13,NEFM,PFN1,HSPE1,CANX,H3F3B,DCLK1,PEBP1,GNAO1,PRDX1,VDAC1,PRKAR2A,TMPO,GLUD1,RPS3,UCHL1,KPNB1,ATP5O,IGF2BP1,NPM1,CCT2,HSP90B1,CTNNA1,PCBP1,EEF2,KRT2,GNAI2,NCL,HADHB,TUBA3D,FLNC,H1FX,HIST1H1B,HIST2H3D,DCX,RPS2,SND1,DYNC1H1,VCP,HIST1H3J,XRCC6,PCBP2,MAP2,HIST3H3,FLNA,CNN3,PGAM1,GNG12,SPTAN1,DDAH2,RPS8,DDX17,CTNNA2,TKT,RPS18,GDI1,CAPZB,ILF3,PARK7,PPIA,SSBP1,WDR1,PHB2,MYL6,TUBB8,MARCKS,CLTC,NCAM1,…
COMPARTMENTS	GOCC:0043231	Intracellular membrane-bounded organelle	41	7476	0.00548422	0.18	0.0409	9606.ENSP00000225655,9606.ENSP00000233893,9606.ENSP00000247461,9606.ENSP00000254810,9606.ENSP00000262746,9606.ENSP00000265333,9606.ENSP00000266732,9606.ENSP00000277865,9606.ENSP00000278572,9606.ENSP00000284440,9606.ENSP00000290158,9606.ENSP00000290299,9606.ENSP00000296930,9606.ENSP00000299300,9606.ENSP00000299767,9606.ENSP00000305556,9606.ENSP00000307940,9606.ENSP00000318195,9606.ENSP00000325136,…	PFN1,HSPE1,CANX,H3F3B,PRDX1,VDAC1,TMPO,GLUD1,RPS3,UCHL1,KPNB1,ATP5O,NPM1,CCT2,HSP90B1,PCBP1,EEF2,NCL,HADHB,H1FX,HIST1H1B,HIST2H3D,RPS2,HN1,DYNC1H1,VCP,HIST1H3J,XRCC6,PCBP2,HIST3H3,FLNA,DDX17,TKT,RPS18,ILF3,PARK7,PPIA,SSBP1,PHB2,CLTC,NCAM1
GO Component	GO:0043229	Intracellular organelle	67	12528	0.00534802	0.17	2.3e-07	9606.ENSP00000221166,9606.ENSP00000225655,9606.ENSP00000233893,9606.ENSP00000247461,9606.ENSP00000254810,9606.ENSP00000261313,9606.ENSP00000262746,9606.ENSP00000265333,9606.ENSP00000265563,9606.ENSP00000266732,9606.ENSP00000277865,9606.ENSP00000278572,9606.ENSP00000290158,9606.ENSP00000290299,9606.ENSP00000290341,9606.ENSP00000296930,9606.ENSP00000299300,9606.ENSP00000299767,9606.ENSP00000304669,…	NEFM,PFN1,HSPE1,CANX,H3F3B,PEBP1,PRDX1,VDAC1,PRKAR2A,TMPO,GLUD1,RPS3,KPNB1,ATP5O,IGF2BP1,NPM1,CCT2,HSP90B1,CTNNA1,PCBP1,EEF2,KRT2,GNAI2,NCL,HADHB,TUBA3D,FLNC,H1FX,HIST1H1B,HIST2H3D,DCX,RPS2,SND1,HN1,DYNC1H1,VCP,HIST1H3J,XRCC6,PCBP2,MAP2,HIST3H3,FLNA,CNN3,PGAM1,GNG12,SPTAN1,DDAH2,TAGLN3,RPS8,DDX17,CTNNA2,TKT,RPS18,GDI1,CAPZB,ILF3,PARK7,PPIA,SSBP1,WDR1,PHB2,MYL6,TUBB8,MARCKS,CLTC,NCAM1,NEFL
GO Component	GO:0005737	Cytoplasm	62	11428	0.00542527	0.17	1.02e-05	9606.ENSP00000216218,9606.ENSP00000221166,9606.ENSP00000225655,9606.ENSP00000233893,9606.ENSP00000247461,9606.ENSP00000261313,9606.ENSP00000262746,9606.ENSP00000265333,9606.ENSP00000265563,9606.ENSP00000266732,9606.ENSP00000277865,9606.ENSP00000278572,9606.ENSP00000284440,9606.ENSP00000290158,9606.ENSP00000290299,9606.ENSP00000290341,9606.ENSP00000296930,9606.ENSP00000299300,9606.ENSP00000299767,…	ST13,NEFM,PFN1,HSPE1,CANX,PEBP1,PRDX1,VDAC1,PRKAR2A,TMPO,GLUD1,RPS3,UCHL1,KPNB1,ATP5O,IGF2BP1,NPM1,CCT2,HSP90B1,CTNNA1,PCBP1,EEF2,KRT2,GNAI2,NCL,HADHB,TUBA3D,FLNC,DCX,RPS2,SND1,HN1,DYNC1H1,VCP,XRCC6,PCBP2,MAP2,FLNA,CNN3,PGAM1,GNG12,SPTAN1,DDAH2,RPS8,DDX17,CTNNA2,TKT,RPS18,GDI1,CAPZB,ILF3,PARK7,PPIA,SSBP1,WDR1,PHB2,MYL6,TUBB8,MARCKS,CLTC,NCAM1,NEFL
TISSUES	BTO:0001489	Whole body	67	12619	0.00530945	0.17	1.17e-07	9606.ENSP00000216218,9606.ENSP00000221166,9606.ENSP00000225655,9606.ENSP00000233893,9606.ENSP00000247461,9606.ENSP00000254810,9606.ENSP00000255448,9606.ENSP00000261313,9606.ENSP00000262494,9606.ENSP00000262746,9606.ENSP00000265333,9606.ENSP00000265563,9606.ENSP00000266732,9606.ENSP00000277865,9606.ENSP00000278572,9606.ENSP00000284440,9606.ENSP00000290158,9606.ENSP00000290299,9606.ENSP00000296930,…	ST13,NEFM,PFN1,HSPE1,CANX,H3F3B,DCLK1,PEBP1,GNAO1,PRDX1,VDAC1,PRKAR2A,TMPO,GLUD1,RPS3,UCHL1,KPNB1,ATP5O,NPM1,CCT2,HSP90B1,CTNNA1,PCBP1,EEF2,KRT2,GNAI2,NCL,HADHB,TUBA3D,FLNC,H1FX,HIST1H1B,DCX,RPS2,SND1,HN1,DYNC1H1,VCP,HIST1H3J,XRCC6,PCBP2,MAP2,HIST3H3,FLNA,CNN3,PGAM1,GNG12,SPTAN1,DDAH2,TAGLN3,RPS8,DDX17,CTNNA2,TKT,RPS18,GDI1,CAPZB,ILF3,PARK7,PPIA,SSBP1,WDR1,PHB2,MYL6,MARCKS,CLTC,NCAM1
GO Process	GO:0050789	Regulation of biological process	60	11475	0.00522876	0.16	0.002	9606.ENSP00000216218,9606.ENSP00000225655,9606.ENSP00000233893,9606.ENSP00000247461,9606.ENSP00000254810,9606.ENSP00000255448,9606.ENSP00000261313,9606.ENSP00000262494,9606.ENSP00000262746,9606.ENSP00000265333,9606.ENSP00000265563,9606.ENSP00000266732,9606.ENSP00000277865,9606.ENSP00000278572,9606.ENSP00000284440,9606.ENSP00000290158,9606.ENSP00000290341,9606.ENSP00000296930,9606.ENSP00000299300,…	ST13,PFN1,HSPE1,CANX,H3F3B,DCLK1,PEBP1,GNAO1,PRDX1,VDAC1,PRKAR2A,TMPO,GLUD1,RPS3,UCHL1,KPNB1,IGF2BP1,NPM1,CCT2,HSP90B1,CTNNA1,PCBP1,EEF2,KRT2,GNAI2,NCL,H1FX,HIST1H1B,HIST2H3D,DCX,RPS2,SND1,DYNC1H1,VCP,HIST1H3J,XRCC6,PCBP2,MAP2,FLNA,PGAM1,GNG12,SPTAN1,DDAH2,TAGLN3,RPS8,DDX17,CTNNA2,TKT,RPS18,GDI1,CAPZB,ILF3,PARK7,PPIA,SSBP1,WDR1,PHB2,CLTC,NCAM1,NEFL
GO Component	GO:0016020	Membrane	48	9072	0.00529101	0.16	0.0076	9606.ENSP00000225655,9606.ENSP00000233893,9606.ENSP00000247461,9606.ENSP00000255448,9606.ENSP00000262494,9606.ENSP00000265333,9606.ENSP00000265563,9606.ENSP00000266732,9606.ENSP00000278572,9606.ENSP00000284440,9606.ENSP00000290158,9606.ENSP00000290299,9606.ENSP00000296930,9606.ENSP00000299767,9606.ENSP00000304669,9606.ENSP00000305556,9606.ENSP00000307940,9606.ENSP00000310861,9606.ENSP00000312999,…	PFN1,HSPE1,CANX,DCLK1,GNAO1,VDAC1,PRKAR2A,TMPO,RPS3,UCHL1,KPNB1,ATP5O,NPM1,HSP90B1,CTNNA1,PCBP1,EEF2,KRT2,GNAI2,NCL,HADHB,FLNC,RPS2,SND1,HN1,DYNC1H1,VCP,HIST1H3J,XRCC6,PCBP2,FLNA,PGAM1,GNG12,SPTAN1,RPS8,DDX17,CTNNA2,TKT,RPS18,ILF3,PARK7,PPIA,WDR1,PHB2,MYL6,MARCKS,CLTC,NCAM1
GO Process	GO:0065007	Biological regulation	62	12171	0.00509408	0.15	0.002	9606.ENSP00000216218,9606.ENSP00000225655,9606.ENSP00000233893,9606.ENSP00000247461,9606.ENSP00000254810,9606.ENSP00000255448,9606.ENSP00000261313,9606.ENSP00000262494,9606.ENSP00000262746,9606.ENSP00000265333,9606.ENSP00000265563,9606.ENSP00000266732,9606.ENSP00000277865,9606.ENSP00000278572,9606.ENSP00000284440,9606.ENSP00000290158,9606.ENSP00000290341,9606.ENSP00000296930,9606.ENSP00000299300,…	ST13,PFN1,HSPE1,CANX,H3F3B,DCLK1,PEBP1,GNAO1,PRDX1,VDAC1,PRKAR2A,TMPO,GLUD1,RPS3,UCHL1,KPNB1,IGF2BP1,NPM1,CCT2,HSP90B1,CTNNA1,PCBP1,EEF2,KRT2,GNAI2,NCL,H1FX,HIST1H1B,HIST2H3D,DCX,RPS2,SND1,DYNC1H1,VCP,HIST1H3J,XRCC6,PCBP2,MAP2,HIST3H3,FLNA,CNN3,PGAM1,GNG12,SPTAN1,DDAH2,TAGLN3,RPS8,DDX17,CTNNA2,TKT,RPS18,GDI1,CAPZB,ILF3,PARK7,PPIA,SSBP1,WDR1,PHB2,CLTC,NCAM1,NEFL
GO Process	GO:0050794	Regulation of cellular process	56	10932	0.00512258	0.15	0.0129	9606.ENSP00000216218,9606.ENSP00000225655,9606.ENSP00000233893,9606.ENSP00000247461,9606.ENSP00000254810,9606.ENSP00000255448,9606.ENSP00000261313,9606.ENSP00000262494,9606.ENSP00000262746,9606.ENSP00000265333,9606.ENSP00000265563,9606.ENSP00000266732,9606.ENSP00000277865,9606.ENSP00000278572,9606.ENSP00000284440,9606.ENSP00000290158,9606.ENSP00000290341,9606.ENSP00000296930,9606.ENSP00000299300,…	ST13,PFN1,HSPE1,CANX,H3F3B,DCLK1,PEBP1,GNAO1,PRDX1,VDAC1,PRKAR2A,TMPO,GLUD1,RPS3,UCHL1,KPNB1,IGF2BP1,NPM1,CCT2,HSP90B1,CTNNA1,PCBP1,EEF2,GNAI2,NCL,H1FX,HIST1H1B,HIST2H3D,DCX,RPS2,SND1,DYNC1H1,VCP,HIST1H3J,XRCC6,PCBP2,MAP2,FLNA,PGAM1,GNG12,SPTAN1,DDAH2,TAGLN3,DDX17,CTNNA2,GDI1,CAPZB,ILF3,PARK7,PPIA,SSBP1,WDR1,PHB2,CLTC,NCAM1,NEFL
GO Component	GO:0043226	Organelle	70	13515	0.00517943	0.15	1.64e-08	9606.ENSP00000216218,9606.ENSP00000221166,9606.ENSP00000225655,9606.ENSP00000233893,9606.ENSP00000247461,9606.ENSP00000254810,9606.ENSP00000255448,9606.ENSP00000261313,9606.ENSP00000262746,9606.ENSP00000265333,9606.ENSP00000265563,9606.ENSP00000266732,9606.ENSP00000277865,9606.ENSP00000278572,9606.ENSP00000284440,9606.ENSP00000290158,9606.ENSP00000290299,9606.ENSP00000290341,9606.ENSP00000296930,…	ST13,NEFM,PFN1,HSPE1,CANX,H3F3B,DCLK1,PEBP1,PRDX1,VDAC1,PRKAR2A,TMPO,GLUD1,RPS3,UCHL1,KPNB1,ATP5O,IGF2BP1,NPM1,CCT2,HSP90B1,CTNNA1,PCBP1,EEF2,KRT2,GNAI2,NCL,HADHB,TUBA3D,FLNC,H1FX,HIST1H1B,HIST2H3D,DCX,RPS2,SND1,HN1,DYNC1H1,VCP,HIST1H3J,XRCC6,PCBP2,MAP2,HIST3H3,FLNA,CNN3,PGAM1,GNG12,SPTAN1,DDAH2,TAGLN3,RPS8,DDX17,CTNNA2,TKT,RPS18,GDI1,CAPZB,ILF3,PARK7,PPIA,SSBP1,WDR1,PHB2,MYL6,TUBB8,MARCKS,CLTC,N…
GO Component	GO:0043227	Membrane-bounded organelle	64	12427	0.00515008	0.15	2.85e-05	9606.ENSP00000216218,9606.ENSP00000225655,9606.ENSP00000233893,9606.ENSP00000247461,9606.ENSP00000254810,9606.ENSP00000261313,9606.ENSP00000262746,9606.ENSP00000265333,9606.ENSP00000265563,9606.ENSP00000266732,9606.ENSP00000277865,9606.ENSP00000278572,9606.ENSP00000284440,9606.ENSP00000290158,9606.ENSP00000290299,9606.ENSP00000290341,9606.ENSP00000296930,9606.ENSP00000299300,9606.ENSP00000299767,…	ST13,PFN1,HSPE1,CANX,H3F3B,PEBP1,PRDX1,VDAC1,PRKAR2A,TMPO,GLUD1,RPS3,UCHL1,KPNB1,ATP5O,IGF2BP1,NPM1,CCT2,HSP90B1,CTNNA1,PCBP1,EEF2,KRT2,GNAI2,NCL,HADHB,TUBA3D,H1FX,HIST1H1B,HIST2H3D,RPS2,SND1,HN1,DYNC1H1,VCP,HIST1H3J,XRCC6,PCBP2,MAP2,HIST3H3,FLNA,PGAM1,GNG12,SPTAN1,DDAH2,TAGLN3,RPS8,DDX17,CTNNA2,TKT,RPS18,GDI1,CAPZB,ILF3,PARK7,PPIA,SSBP1,WDR1,PHB2,MYL6,TUBB8,MARCKS,CLTC,NCAM1
GO Component	GO:0043231	Intracellular membrane-bounded organelle	55	10761	0.00511105	0.15	0.0025	9606.ENSP00000225655,9606.ENSP00000233893,9606.ENSP00000247461,9606.ENSP00000254810,9606.ENSP00000261313,9606.ENSP00000262746,9606.ENSP00000265333,9606.ENSP00000266732,9606.ENSP00000277865,9606.ENSP00000278572,9606.ENSP00000290158,9606.ENSP00000290299,9606.ENSP00000290341,9606.ENSP00000296930,9606.ENSP00000299300,9606.ENSP00000299767,9606.ENSP00000304669,9606.ENSP00000305556,9606.ENSP00000307940,…	PFN1,HSPE1,CANX,H3F3B,PEBP1,PRDX1,VDAC1,TMPO,GLUD1,RPS3,KPNB1,ATP5O,IGF2BP1,NPM1,CCT2,HSP90B1,CTNNA1,PCBP1,EEF2,KRT2,GNAI2,NCL,HADHB,TUBA3D,H1FX,HIST1H1B,HIST2H3D,RPS2,SND1,HN1,DYNC1H1,VCP,HIST1H3J,XRCC6,PCBP2,MAP2,HIST3H3,FLNA,SPTAN1,DDAH2,TAGLN3,RPS8,DDX17,CTNNA2,TKT,RPS18,GDI1,ILF3,PARK7,PPIA,SSBP1,PHB2,MARCKS,CLTC,NCAM1
GO Component	GO:0005622	Intracellular	70	14276	0.00490333	0.13	5.44e-07	9606.ENSP00000216218,9606.ENSP00000221166,9606.ENSP00000225655,9606.ENSP00000233893,9606.ENSP00000247461,9606.ENSP00000254810,9606.ENSP00000261313,9606.ENSP00000262494,9606.ENSP00000262746,9606.ENSP00000265333,9606.ENSP00000265563,9606.ENSP00000266732,9606.ENSP00000277865,9606.ENSP00000278572,9606.ENSP00000284440,9606.ENSP00000290158,9606.ENSP00000290299,9606.ENSP00000290341,9606.ENSP00000296930,…	ST13,NEFM,PFN1,HSPE1,CANX,H3F3B,PEBP1,GNAO1,PRDX1,VDAC1,PRKAR2A,TMPO,GLUD1,RPS3,UCHL1,KPNB1,ATP5O,IGF2BP1,NPM1,CCT2,HSP90B1,CTNNA1,PCBP1,EEF2,KRT2,GNAI2,NCL,HADHB,TUBA3D,FLNC,H1FX,HIST1H1B,HIST2H3D,DCX,RPS2,SND1,HN1,DYNC1H1,VCP,HIST1H3J,XRCC6,PCBP2,MAP2,HIST3H3,FLNA,CNN3,PGAM1,GNG12,SPTAN1,DDAH2,TAGLN3,RPS8,DDX17,CTNNA2,TKT,RPS18,GDI1,CAPZB,ILF3,PARK7,PPIA,SSBP1,WDR1,PHB2,MYL6,TUBB8,MARCKS,CLTC,N…
COMPARTMENTS	GOCC:0110165	Cellular anatomical entity	68	13853	0.00490868	0.13	1.61e-05	9606.ENSP00000216218,9606.ENSP00000221166,9606.ENSP00000225655,9606.ENSP00000233893,9606.ENSP00000247461,9606.ENSP00000254810,9606.ENSP00000261313,9606.ENSP00000262494,9606.ENSP00000262746,9606.ENSP00000265333,9606.ENSP00000265563,9606.ENSP00000266732,9606.ENSP00000277865,9606.ENSP00000278572,9606.ENSP00000284440,9606.ENSP00000290158,9606.ENSP00000290299,9606.ENSP00000290341,9606.ENSP00000296930,…	ST13,NEFM,PFN1,HSPE1,CANX,H3F3B,PEBP1,GNAO1,PRDX1,VDAC1,PRKAR2A,TMPO,GLUD1,RPS3,UCHL1,KPNB1,ATP5O,IGF2BP1,NPM1,CCT2,HSP90B1,CTNNA1,PCBP1,EEF2,KRT2,GNAI2,NCL,HADHB,TUBA3D,FLNC,H1FX,HIST1H1B,HIST2H3D,DCX,RPS2,SND1,HN1,DYNC1H1,VCP,HIST1H3J,XRCC6,PCBP2,MAP2,HIST3H3,FLNA,CNN3,PGAM1,SPTAN1,DDAH2,RPS8,DDX17,CTNNA2,TKT,RPS18,GDI1,CAPZB,ILF3,PARK7,PPIA,SSBP1,WDR1,PHB2,MYL6,TUBB8,MARCKS,CLTC,NCAM1,NEFL
GO Process	GO:0009987	Cellular process	68	15024	0.00452609	0.1	0.0059	9606.ENSP00000216218,9606.ENSP00000221166,9606.ENSP00000225655,9606.ENSP00000233893,9606.ENSP00000247461,9606.ENSP00000254810,9606.ENSP00000255448,9606.ENSP00000261313,9606.ENSP00000262494,9606.ENSP00000262746,9606.ENSP00000265333,9606.ENSP00000265563,9606.ENSP00000277865,9606.ENSP00000278572,9606.ENSP00000284440,9606.ENSP00000290158,9606.ENSP00000290299,9606.ENSP00000290341,9606.ENSP00000296930,…	ST13,NEFM,PFN1,HSPE1,CANX,H3F3B,DCLK1,PEBP1,GNAO1,PRDX1,VDAC1,PRKAR2A,GLUD1,RPS3,UCHL1,KPNB1,ATP5O,IGF2BP1,NPM1,CCT2,HSP90B1,CTNNA1,PCBP1,EEF2,KRT2,GNAI2,NCL,HADHB,TUBA3D,FLNC,H1FX,HIST1H1B,HIST2H3D,DCX,RPS2,SND1,DYNC1H1,VCP,HIST1H3J,XRCC6,PCBP2,MAP2,HIST3H3,FLNA,CNN3,PGAM1,GNG12,SPTAN1,DDAH2,RPS8,DDX17,CTNNA2,TKT,RPS18,GDI1,CAPZB,ILF3,PARK7,PPIA,SSBP1,WDR1,PHB2,MYL6,TUBB8,MARCKS,CLTC,NCAM1,NEFL
GO Component	GO:0110165	Cellular anatomical entity	71	17788	0.00399145	0.04	0.0272	9606.ENSP00000216218,9606.ENSP00000221166,9606.ENSP00000225655,9606.ENSP00000233893,9606.ENSP00000247461,9606.ENSP00000254810,9606.ENSP00000255448,9606.ENSP00000261313,9606.ENSP00000262494,9606.ENSP00000262746,9606.ENSP00000265333,9606.ENSP00000265563,9606.ENSP00000266732,9606.ENSP00000277865,9606.ENSP00000278572,9606.ENSP00000284440,9606.ENSP00000290158,9606.ENSP00000290299,9606.ENSP00000290341,…	ST13,NEFM,PFN1,HSPE1,CANX,H3F3B,DCLK1,PEBP1,GNAO1,PRDX1,VDAC1,PRKAR2A,TMPO,GLUD1,RPS3,UCHL1,KPNB1,ATP5O,IGF2BP1,NPM1,CCT2,HSP90B1,CTNNA1,PCBP1,EEF2,KRT2,GNAI2,NCL,HADHB,TUBA3D,FLNC,H1FX,HIST1H1B,HIST2H3D,DCX,RPS2,SND1,HN1,DYNC1H1,VCP,HIST1H3J,XRCC6,PCBP2,MAP2,HIST3H3,FLNA,CNN3,PGAM1,GNG12,SPTAN1,DDAH2,TAGLN3,RPS8,DDX17,CTNNA2,TKT,RPS18,GDI1,CAPZB,ILF3,PARK7,PPIA,SSBP1,WDR1,PHB2,MYL6,TUBB8,MARCKS,…
